# Supplementary material for: Evidence of exposure to SARS-CoV-2 in cats and dogs from households in Italy
Source: Nat Commun. 2020 Dec 4;11:6231. doi: 10.1038/s41467-020-20097-0 (PMC7718263; doi:10.1038/s41467-020-20097-0)
Supplement: Supplementary file 4 — Source Data [file 41467_2020_20097_MOESM4_ESM.zip]

Archive with 5 entries (4 files):
- Source Data S1.xls
- __MACOSX/
- __MACOSX/._Source Data S1.xls
- Source Data S2.xlsx
- __MACOSX/._Source Data S2.xlsx
