# Supplementary material for: Evidence of exposure to SARS-CoV-2 in cats and dogs from households in Italy
Source: Nat Commun. 2020 Dec 4;11:6231. doi: 10.1038/s41467-020-20097-0 (PMC7718263; doi:10.1038/s41467-020-20097-0)
Supplement: Supplementary file 4 — Source Data [file 41467_2020_20097_MOESM4_ESM.zip › Source Data S1.xls]

## Sheet: metadata COVID
Prot. No.	SPECIES	SEX	AGE	TOWN/PROVINCE	COVID + household	SAMPLES	SERUM	Respiratory signs	Cough	Nasal discharge	Sneezing	Conjunctivitis	Real-time RT-PCR (N)	Real-time RT-PCR (E)
127/20	Cat	F	3y	Bisceglie (BAT)	YES	OP, N	NO	NO	NO	NO	NO	NO	neg.	neg.
128/20-1	Cat	F	4y	Brescia	NO	OP	NO	YES	YES	NO	NO	NO	neg.	neg.
128/20-2	Cat	F	5y	Brescia	NO	OP	NO	YES	YES	NO	NO	NO	neg.	neg.
128/20-3	Dog	F	8 y	Pisogne (BS)	NO	OP, N	NO	NO	NO	NO	NO	NO	neg.	neg.
128/20-4	Dog	F	7y	Pisogne (BS)	NO	OP, N	NO	NO	NO	NO	NO	NO	neg.	neg.
128/20-5	Dog	M	14y	Botticino (BS)	NO	OP, N	NO	NO	NO	NO	NO	NO	neg.	neg.
128/20-6	Dog	F	13y	Cormano (MI)	NO	OP	NO	NO	NO	NO	NO	NO	neg.	neg.
128/20-7	Dog	M	6/7y	Brescia	NO	OP, N	NO	NO	NO	NO	NO	NO	neg.	neg.
128/20-8	Cat	M	8y	Leno (BS)	NO	OP	NO	NO	NO	NO	NO	NO	neg.	neg.
128/20-9	Cat	F	4y	Leno (BS)	NO	OP	NO	NO	NO	NO	NO	NO	neg.	neg.
128/20-10	Dog	M	4y	Brescia	NO	OP	NO	NO	NO	NO	NO	NO	neg.	neg.
128/20-11	Dog	M	8y	Bresso (MI)	NO	OP	NO	NO	NO	NO	NO	NO	neg.	neg.
128/20-12	Dog	M	2y	Senago (MI)	NO	OP	NO	NO	NO	NO	NO	NO	neg.	neg.
128/20-13	Cat	M	12y	Martignana di PO (CR)	NO	OP	NO	NO	NO	NO	NO	NO	neg.	neg.
128/20-14	Dog	M	11a	Rivarolo del Re (CR)	NO	OP	NO	NO	NO	NO	NO	NO	neg.	neg.
128/20-15	Dog	M	6y	Martignana di PO (CR)	NO	OP	NO	NO	NO	NO	NO	NO	neg.	neg.
128/20-16	Cat	F	3y	Rivarolo del Re (CR)	NO	OP	NO	NO	NO	NO	NO	NO	neg.	neg.
128/20-17	Dog	F	6y	Cologne (BS)	NO	/	YES	NO	NO	NO	NO	NO	/	/
128/20-18	Dog	F	8y	Lurago D'Erba (CO)	NO	OP	YES	YES	NO	YES	NO	NO	neg.	neg.
128/20-19	Cat	M	5y	Castelmella (BS)	NO	OP	NO	NO	NO	NO	NO	NO	neg.	neg.
128/20-20	Dog	M	5y	Cormano (MI)	NO	OP	NO	NO	NO	NO	NO	NO	neg.	neg.
128/20-21	Dog	F	2y	Cormano (MI)	NO	OP	NO	NO	NO	NO	NO	NO	neg.	neg.
128/20-22	Dog	M	11a	Milano	NO	OP, N	NO	NO	NO	NO	NO	NO	neg.	neg.
129/20-1	Dog	M	13y	Berlingo (BS)	NO	OP	YES	YES	YES	NO	NO	NO	neg.	neg.
129/20-2	Cat	M	7y	Berlingo (BS)	NO	OP	YES	NO	NO	NO	NO	NO	neg.	neg.
129/20-3	Dog	M	9y	Aprica (SO)	YES	OP, N	YES	NO	NO	NO	NO	NO	neg.	neg.
129/20-4	Dog	F	2y	Brescia	NO	OP	YES	NO	NO	NO	NO	NO	neg.	neg.
129/20-5	Dog	M	9y	Gandosso (BG)	NO	OP	YES	NO	NO	NO	NO	NO	neg.	neg.
129/20-6	Dog	M	14y	Mariano Comense	NO	OP	YES	NO	NO	NO	NO	NO	neg.	neg.
129/20-7	Cat	F	8y	Monza	NO	OP	NO	NO	NO	NO	NO	NO	neg.	neg.
129/20-8	Cat	F	8y	Monza	NO	OP	NO	NO	NO	NO	NO	NO	neg.	neg.
129/20-9	Dog	M	1y	Monza	NO	OP	YES	NO	NO	NO	NO	NO	neg.	neg.
129/20-10	Dog	F	2y	Monza	NO	OP	YES	NO	NO	NO	NO	NO	neg.	neg.
129/20-11	Dog	F	10y	Genova	NO	/	YES	NO	NO	NO	NO	NO	/	/
129/20-12	Dog	M	10y	Gussago (BG)	NO	OP, N	NO	YES	NO	NO	YES	NO	neg.	neg.
129/20-13	Cat	M	6y	Paderno Dugnano (MI)	NO	OP	NO	NO	NO	NO	NO	NO	neg.	neg.
129/20-14	Cat	M	3y	Albenga (SV)	NO	/	YES	YES	NO	YES	NO	NO	/	/
129/20-15	Dog	F	4y	Martinengo (BG)	NO	OP	YES	NO	NO	NO	NO	NO	neg.	neg.
129/20-16	Dog	F	7y	Erba (CO)	NO	OP	YES	NO	NO	NO	NO	NO	neg.	neg.
129/20-17	Cat	M	8y	Treviglio (BG)	YES	OP, N	YES	YES	YES	NO	YES	NO	neg.	neg.
129/20-18	Dog	M	8y	Provaglio D'Iseo (BS)	YES	OP	YES	NO	NO	NO	NO	NO	neg.	neg.
129/20-19	Dog	F	1y	Genova	YES	OP	NO	NO	NO	NO	NO	NO	neg.	neg.
129/20-20	Dog	M	15y	Bergamo	YES	OP, N	YES	NO	NO	NO	NO	NO	neg.	neg.
129/20-21	Dog	F	9y	/	NO	OP,N	NO	NO	NO	NO	NO	NO	neg.	neg.
129/20-22	Dog	M	2y	Cremona	NO	OP	YES	NO	NO	NO	NO	NO	neg.	neg.
129/20-23	Dog	M	1,5y	Vertova (BG)	not confirmed	OP	NO	NO	NO	NO	NO	NO	neg.	neg.
129/20-24	Dog	F	1y	Castrezzato (BS)	NO	OP	YES	YES	YES	NO	YES	NO	neg.	neg.
129/20-25	Dog	F	4y	Passirano (BS)	NO	OP	YES	NO	NO	NO	NO	NO	neg.	neg.
129/20-26	Dog	F	3y	Seregno (MB)	NO	OP	NO	NO	NO	NO	NO	NO	neg.	neg.
129/20-27	Dog	F	10y	Chiari (BS)	NO	OP	YES	NO	NO	NO	NO	NO	neg.	neg.
129/20-28	Dog	F	6y	Cremona	NO	OP	YES	NO	NO	NO	NO	NO	neg.	neg.
129/20-29	Dog	F	3y	Cremona	NO	OP	YES	NO	NO	NO	NO	NO	neg.	neg.
129/20-30	Dog	M	17y	Carugo (CO)	NO	OP	YES	NO	NO	NO	NO	YES	neg.	neg.
129/20-31	Dog	M	10y	Inverigo (CO)	NO	OP	NO	YES	NO	YES	NO	NO	neg.	neg.
129/20-32	Dog	F	18mo	Milano	NO	OP, N	NO	NO	NO	NO	NO	NO	neg.	neg.
129/20-33	Dog	M	4y	Cormano (MI)	NO	OP, N	NO	NO	NO	NO	NO	NO	neg.	neg.
129/20-34	Dog	F	2y	Castrezzato (BS)	NO	OP	YES	YES	YES	NO	NO	NO	neg.	neg.
129/20-35	Dog	M	6y	Torbole Casaglia (BS)	NO	OP	NO	NO	NO	NO	NO	NO	neg.	neg.
129/20-36	Dog	F	5y	Cologne (BS)	NO	OP, N	NO	YES	YES	NO	YES	NO	neg.	neg.
129/20-37	Dog	M	6y	Chiduno (BG)	NO	OP, N	NO	NO	NO	NO	NO	NO	neg.	neg.
129/20-38	Dog	M	7y	Palazzolo sul'Oglio (BS)	NO	OP, N	NO	YES	NO	NO	YES	NO	neg.	neg.
129/20-39	Dog	M	11mo	Corte Franca (BS)	NO	OP, N	NO	NO	NO	NO	NO	NO	neg.	neg.
129/20-40	Dog	M	2y	Cividate Alpiano(BG)	NO	OP, N	NO	NO	NO	NO	NO	NO	neg.	neg.
129/20-41	Dog	F	6y	Palazzolo sul'Oglio (BS)	NO	OP, N	NO	NO	NO	NO	NO	NO	neg.	neg.
129/20-42	Dog	M	5y	Palazzolo sul'Oglio (BS)	NO	OP, N	NO	NO	NO	NO	NO	NO	neg.	neg.
129/20-43	Dog	F	7y	Torbole Casaglia (BS)	NO	OP	NO	NO	NO	NO	NO	NO	neg.	neg.
129/20-44	Dog	F	10y	Palazzolo sul'Oglio (BS)	NO	OP, N	NO	NO	NO	NO	NO	NO	neg.	neg.
129/20-45	Dog	F	1y	Palazzolo sul'Oglio (BS)	NO	OP, N	NO	YES	NO	NO	YES	NO	neg.	neg.
132/20-1	Cat	F	7y	Montello (BG)	not confirmed	OP	YES	YES	NO	YES	YES	YES	neg.	neg.
132/20-2	Cat	M	10y	Montello (BG)	not confirmed	OP	YES	YES	NO	NO	YES	NO	neg.	neg.
132/20-3	Dog	M	6y	Costa di Mezzate (BG)	YES	OP	YES	NO	NO	NO	NO	NO	neg.	neg.
132/20-4	Cat	M	15y	Meda (MB)	not confirmed	OP	NO	NO	NO	NO	NO	NO	neg.	neg.
132/20-5	Cat	F	10y	Casalmaggiore (CR)	not confirmed	OP	YES	YES	NO	YES	YES	NO	neg.	neg.
132/20-6	Dog	M	14y	Mariano Comense (CO)	NO	OP	NO	YES	YES	NO	NO	NO	neg.	neg.
132/20-7	Cat	M	2y	Torino	NO	OP	NO	NO	NO	NO	NO	NO	neg.	neg.
132/20-8	Dog	M	12y	Settimo Torinese	NO	OP	NO	NO	NO	NO	NO	NO	neg.	neg.
132/20-9	Dog	M	12y	Cologne (BS)	NO	/	YES	NO	NO	NO	NO	NO	/	/
132/20-10	Dog	F	12y	Calusco D'Adda (BG)	not confirmed	/	YES	YES	NO	YES	NO	NO	/	/
132/20-11	Cat	F	1y	Orzinuovi (BS)	NO	OP	YES	YES	YES	NO	YES	NO	neg.	neg.
132/20-12	Cat	M	3y	/	NO	OP	YES	NO	NO	NO	NO	NO	neg.	neg.
132/20-13	Cat	F	6y	Roncadelle (BS)	NO	OP, N	YES	NO	NO	NO	NO	NO	neg.	neg.
132/20-14	Dog	F	5y	Grone (BG)	NO	OP	YES	NO	NO	NO	NO	NO	neg.	neg.
132/20-15	Dog	F	5y	Pastina (Pisa)	NO	OP, N	YES	NO	NO	NO	NO	NO	neg.	neg.
132/20-16	Dog	M	4y	Chiari (BS)	NO	OP, N	YES	NO	NO	NO	NO	NO	neg.	neg.
132/20-17	Dog	M	12y	Settimo Torinese (TO)	NO	OP	NO	NO	NO	NO	NO	NO	neg.	neg.
132/20-18	Dog	F	4y	Basiano (MI)	NO	OP, N	YES	NO	NO	NO	NO	NO	neg.	neg.
132/20-19	Dog	M	3 mo	Ghisalba (BG)	NO	OP, N	YES	NO	NO	NO	NO	NO	neg.	neg.
132/20-20	Dog	M	11y	Genova	NO	OP	YES	NO	NO	NO	NO	NO	neg.	neg.
132/20-21	Dog	F	7y	Castelcovati (BS)	NO	OP	YES	NO	NO	NO	NO	NO	neg.	neg.
132/20-22	Dog	F	13y	Genova	NO	N	YES	NO	NO	NO	NO	NO	neg.	neg.
132/20-23	Cat	F	2y	Genova	NO	OP	NO	NO	NO	NO	NO	NO	neg.	neg.
132/20-24	Dog	F	6y	Roccafranca (BS)	NO	OP	YES	NO	NO	NO	NO	NO	neg.	neg.
132/20-25	Dog	F	13y	Settimo Torinese (TO)	NO	OP	NO	NO	NO	NO	NO	NO	neg.	neg.
132/20-26	Dog	M	2y	Coccaglio (BS)	NO	OP	YES	NO	NO	NO	NO	NO	neg.	neg.
132/20-27	Cat	M	10y	da completare scheda mancante	NO	OP	NO	NO	NO	NO	NO	NO	neg.	neg.
132/20-28	Dog	F	15y	Settimo Torinese (TO)	NO	OP	NO	NO	NO	NO	NO	NO	neg.	neg.
132/20-29	Dog	M	4y	Vertova (BG)	NO	OP	YES	NO	NO	NO	NO	NO	neg.	neg.
132/20-30	Dog	M	7y	Paderno Dugnano (MI)	NO	OP	NO	NO	NO	NO	NO	NO	neg.	neg.
132/20-31	Cat	F	7y	Vertova (BG)	NO	OP	NO	YES	NO	NO	YES	NO	neg.	neg.
132/20-32	Dog	M	3mo	Ghisalba (BG)	NO	OP	YES	NO	NO	NO	NO	NO	neg.	neg.
132/20-33	Dog	F	6y	/	NO	OP, N	YES	NO	NO	NO	NO	NO	neg.	neg.
132/20-34	Cat	M	12 y	da completare scheda mancante	NO	OP	YES	NO	NO	NO	NO	NO	neg.	neg.
132/20-35	Cat	M	14/15 y	Suisio (BG)	NO	OP	NO	YES	YES	NO	YES	YES	neg.	neg.
132/20-36	Cat	M	14y	Presezzo (BG)	NO	/	YES	NO	NO	NO	NO	NO	/	/
132/20-37	Dog	M	9y	Solza (BG)	NO	/	YES	NO	NO	NO	NO	NO	/	/
132/20-38	Dog	F	4y	Genova	NO	/	NO	NO	NO	NO	NO	NO	/	/
132/20-39	Dog	M	6y	Genova	NO	/	YES	NO	NO	NO	NO	NO	/	/
132/20-40	Dog	M	13y	Casalmaggiore (CR)	NO	/	YES	NO	NO	NO	NO	NO	/	/
132/20-41	Dog	F	8y	Genova	NO	/	YES	NO	NO	NO	NO	NO	/	/
132/20-42	Dog	F	7y	Genova	NO	/	YES	NO	NO	NO	NO	NO	/	/
132/20-43	Dog	F	7y	Casalmaggiore (CR)	NO	/	YES	NO	NO	NO	NO	NO	/	/
132/20-44	Dog	F	7y	Genova	NO	/	YES	NO	NO	NO	NO	NO	/	/
135/20	Cat			TORINO	NO	OP, N, R	NO	NO	NO	NO	NO	NO	neg.	neg.
137/20-817	Dog	F	9mo	Monza	YES	OP, N R,	YES	NO	NO	NO	NO	NO	neg.	neg.
137/20-818	Dog	F	9mo	Lecco	YES	OP, N R,	YES	NO	NO	NO	NO	NO	neg.	neg.
137/20-819	Dog	M	8y	Lecco	YES	OP, N R,	YES	NO	NO	NO	NO	NO	neg.	neg.
137/20-820	Dog	M	4y	Monza	YES	OP, N R,	YES	NO	NO	NO	NO	NO	neg.	neg.
137/20-822	Dog	F	4y	Lodi	YES	OP, N R,	YES	NO	NO	NO	NO	NO	neg.	neg.
137/20-823	Dog	F	1y	Lodi	YES	OP, N R,	YES	NO	NO	NO	NO	NO	neg.	neg.
137/20-824	Dog	M	2mo	Lodi	YES	OP, N R,	YES	NO	NO	NO	NO	NO	neg.	neg.
137/20-825	Dog	F	10y	Milano	YES	OP, N R,	YES	NO	NO	NO	NO	NO	neg.	neg.
137/20-839	Cat	M	8y	Pavia	YES	OP, N R,	YES	NO	NO	NO	NO	NO	neg.	neg.
137/20-850	Cat	F	12y	Lodi	YES	OP, R,	YES	NO	YES	NO	NO	NO	neg.	neg.
137/20-851	Cat	M	11y	Lodi	YES	OP, N R,	YES	NO	NO	NO	NO	NO	neg.	neg.
137/20-852	Cat	F	10y	Lodi	YES	OP, R,	YES	NO	NO	NO	NO	NO	neg.	neg.
137/20-853	Cat	M	10y	Lodi	YES	OP, R,	YES	NO	NO	NO	NO	NO	neg.	neg.
137/20-854	Dog	F	4y	Lodi	YES	OP, N R,	YES	NO	NO	NO	NO	NO	neg.	neg.
137/20-855	Dog	M	5y	Lodi	YES	OP, N R,	YES	NO	NO	NO	NO	NO	neg.	neg.
137/20-856	Dog	M	11y	Lodi	YES	OP, N R,	YES	NO	NO	NO	NO	NO	neg.	neg.
137/20-760	Dog	FC	8y	Lissone (MB)	NO	OP, N R,	NO	NO	NO	NO	NO	NO	neg.	neg.
137/20-761	Dog	M	8y	S.Donato M.se	NO	OP, N R,	NO	NO	NO	NO	NO	NO	neg.	neg.
137/20-764	Dog	F	10y	Castelvetro (PC)	NO	OP, N R,	NO	NO	NO	NO	NO	NO	neg.	neg.
137/20-765	Dog	M	1y	Cornegliano Laudense	NO	OP, N R,	YES	YES	NO	NO	NO	NO	neg.	neg.
137/20-768	Cat	F	15y	/	NO	OP, N R,	YES	NO	NO	NO	NO	NO	neg.	neg.
137/20-775	Dog	M	15y	Mantova	NO	OP, N R,	YES	NO	NO	NO	NO	NO	neg.	neg.
137/20-777	Dog	M	5y	Lom	NO	OP, N R,	YES	NO	NO	NO	NO	NO	neg.	neg.
137/20-778	Dog	F	11y	Lodi	NO	OP, N R,	NO	NO	NO	NO	NO	NO	neg.	neg.
137/20-779	Dog	F	6y	Besenzone (PC)	NO	OP, N R,	YES	NO	NO	NO	NO	NO	neg.	neg.
137/20-780	Dog	F	3y	Lodi	NO	OP, N R,	YES	NO	NO	NO	NO	NO	neg.	neg.
137/20-781	Cat	F	10y	Sant'Angelo Lodigiano	NO	OP, N R,	YES	NO	NO	NO	NO	NO	neg.	neg.
137/20-783	Cat	F	10y	Milano	NO	OP, N R,	YES	NO	NO	NO	NO	NO	neg.	neg.
137/20-784	Dog	F	4y	Garbagnate Milanese	NO	OP, N R,	YES	NO	NO	NO	NO	NO	neg.	neg.
137/20-785	Dog	M	5y	Sant'Angelo Lodigiano	NO	OP, N R,	YES	NO	NO	NO	NO	NO	neg.	neg.
137/20-786	Cat	F	9y	Sant'Angelo Lodigiano	NO	OP, N R,	NO	NO	NO	NO	NO	YES	neg.	neg.
137/20-789	Dog	M	2y	Vimercate (MI)	NO	OP, N R,	YES	YES	YES	YES	YES	NO	neg.	neg.
137/20-790	Dog	F	/	Cadorago (CO)	NO	OP, N R,	NO	NO	NO	NO	NO	NO	neg.	neg.
137/20-791	Dog	F	/	Cadorago (CO)	NO	OP, N R,	NO	NO	NO	NO	NO	NO	neg.	neg.
137/20-792	Dog	M	/	Caronno Pertusella (VA)	NO	OP, N R,	NO	NO	NO	NO	NO	NO	neg.	neg.
137/20-795	Dog	F	4y	Conconezzo (MB)	NO	OP, N R,	NO	NO	NO	NO	NO	NO	neg.	neg.
137/20-796	Dog	F	17mo	Villa Santa (MO)	NO	OP, N R,	NO	NO	NO	NO	NO	NO	neg.	neg.
137/20-797	Dog	F	7y	Concomezzo (MB)	NO	OP, N R,	NO	NO	NO	YES	YES	NO	neg.	neg.
137/20-806	Dog	M	4y	Legnano	NO	OP, N R,	NO	NO	NO	NO	NO	NO	neg.	neg.
137/20-807	Dog	M	11y	Legnano	NO	OP, N R,	NO	NO	NO	NO	NO	NO	neg.	neg.
137/20-810	Dog	M	8y	Cassano D'Adda (MI)	NO	OP, N R,	YES	NO	NO	NO	NO	NO	neg.	neg.
137/20-815	Dog	F	4y	Cassano D'Adda (MI)	NO	OP, N R,	YES	NO	NO	NO	NO	NO	neg.	neg.
137/20-816	Dog	M	5y	Milano	NO	OP, N R,	YES	NO	NO	NO	NO	NO	neg.	neg.
137/20-821	Dog	F	8y	Perledo	NO	OP, N R,	YES	YES	YES	YES	YES	NO	neg.	neg.
137/20-826	Cat	F	6mo	Saronno	NO	OP, N R,	YES	NO	NO	NO	NO	NO	neg.	neg.
137/20-829	Dog	F	12y	San Martino In Strada (LO)	NO	OP, N R,	YES	NO	NO	NO	NO	NO	neg.	neg.
137/20-830	Dog	F	5y	Milano	NO	OP	NO	YES	NO	NO	NO	NO	neg.	neg.
137/20-830	Dog	F	5y	Milano	NO	OP	NO	NO	NO	NO	NO	NO	neg.	neg.
137/20-834	Dog	F	3y	Castana (PV)	NO	OP, N R,	NO	NO	NO	NO	NO	NO	neg.	neg.
137/20-835	Dog	M	10y	Castana (PV)	NO	OP, N R,	NO	NO	NO	NO	NO	NO	neg.	neg.
144/20-1	Dog	F	3y	Guardamiglio (LO)	NO	OP	YES	NO	NO	NO	NO	NO	neg.	neg.
144/20-4	Cat	M	14y	Belgioioso (PV)	NO	OP	NO	NO	NO	NO	NO	NO	neg.	neg.
144/20-5	Cat	F	6y	Belgioioso (PV)	NO	OP	NO	NO	NO	NO	NO	NO	neg.	neg.
144/20-6	Dog	F	8y	Brescia	NO	N, OP	YES	NO	NO	NO	NO	NO	neg.	neg.
144/20-7	Dog	F	/	Guardamiglio (LO)	NO	N, OP	YES	NO	NO	NO	NO	NO	neg.	neg.
144/20-8	Cat	M	8y	Brescia	NO	OP	NO	NO	NO	NO	NO	NO	neg.	neg.
144/20-10	Cat	MS	2,5y	Corno Giovine (LO)	YES	N, OP	NO	NO	NO	NO	NO	NO	neg.	neg.
144/20-11	Cat	F	6y	Corno Giovine (LO)	YES	/	NO	NO	NO	NO	NO	NO	/	/
144/20-12	Dog	M	13mo	Genova	NO	/	YES	NO	NO	NO	NO	YES	/	/
													neg.	neg.
144/20-24	Cat	F	1y	Monserice( PD)	NO	OP	NO	YES	YES	NO	YES	NO	neg.	neg.
144/20-25	Dog	F	1,9y	Guardamiglio (LO)	NO	OP, N	NO	NO	NO	NO	NO	NO	neg.	neg.
144/20-26	Cat	M	1y	San Rocc al Porto (LO)	NO	OP	NO	NO	NO	NO	NO	NO	neg.	neg.
144/20-27	Dog	M	11	Castel Mella (BS)	not confirmed	OP, N	YES	NO	NO	NO	NO	NO	neg.	neg.
144/20-28	Dog	M	4y	Treviglio (BG)	NO	OP	YES	NO	YES	NO	NO	NO	neg.	neg.
144/20-29	Cat	F	4y	Corno Giovine (LO)	YES	OP, N	NO	NO	NO	NO	NO	NO	neg.	neg.
144/20-30	Dog	F	3y	Belgioioso (PV)	NO	N, OP	YES	NO	NO	NO	NO	NO	neg.	neg.
144/20-31	Cat	M	1y	Gardone	NO	OP, N	YES	NO	NO	NO	NO	NO	neg.	neg.
144/20-32	Dog	F	8y	Castelmella (BS)	not confirmed	OP	YES	NO	NO	NO	NO	NO	neg.	neg.
144/20-33	Cat	M	2y	Corno Giovine (LO)	YES	N, OP	NO	NO	NO	NO	NO	NO	neg.	neg.
144/20-35	Dog	M	11y	Prevalle Brescia	YES	OP	YES	NO	NO	NO	NO	NO	neg.	neg.
144/20-36	Dog	F	7y	Prevalle Brescia	YES	OP	YES	NO	NO	NO	NO	NO	neg.	neg.
144/20-37	Dog	F	6mo	Chiari (BS)	YES	/	YES	NO	NO	NO	NO	NO	/	/
144/20-39	Dog	M	4y	Ergusto (BS)	NO	OP	YES	NO	NO	NO	NO	NO	neg.	neg.
144/20-40	Dog	F	6y	Corno Giovine (LO)	YES	OP, N ,	NO	NO	NO	NO	NO	NO	neg.	neg.
144/20-41	Cat	M	6y	Prevalle Brescia	YES	OP, N	YES	NO	NO	NO	NO	NO	neg.	neg.
144/20-42	Cat	F	1y	Corno Giovine (LO)	YES	OP, N	YES	NO	NO	NO	NO	NO	neg.	neg.
144/20-43	Cat	F	1y	Prevalle Brescia	YES	OP	YES	NO	NO	NO	NO	NO	neg.	neg.
144/20-44	Dog	F	4y	Bussolengo (VR)	NO	OP	YES	YES	NO	NO	YES	NO	neg.	neg.
144/20-45	Cat	F	15y	Belgioioso (PV)	NO	N, OP	NO	YES	NO	NO	NO	NO	neg.	neg.
144/20-47	Dog	M	7mo	Genova	NO	/	YES	NO	YES	NO	YES	NO	/	/
144/20-48	Dog	M	10y	Prevalle Brescia	YES	OP	YES	NO	NO	NO	NO	NO	neg.	neg.
144/20-49	Dog	F	3 mo	Chiari (BS)	NO	N, OP	YES	NO	NO	NO	NO	NO	neg.	neg.
144/20-50	Dog	M	6y	Corno Giovine (LO)	YES	OP	NO	NO	NO	NO	NO	NO	neg.	neg.
144/20-51	Dog	F	2y	Chiavari (BS)	NO	OP	NO	NO	NO	NO	NO	NO	neg.	neg.
144/20-52	Dog	F	4y	Genova	NO	/	YES	NO	NO	NO	NO	NO	/	/
147/20-1	Dog	F	6y	Brignano Gera d'Adda (BG)	NO	OP, N	YES	NO	NO	NO	NO	NO	neg.	neg.
147/20-2	Cat	F	10y	Trenzano (BS)	NO	N	YES	NO	NO	NO	NO	NO	neg.	neg.
147/20-3	Dog	F	8 mo	Calice al Cornoviglio (SP)	YES	N	YES	NO	NO	NO	NO	NO	neg.	neg.
147/20-4	Cat	F	7 mo	Brescia	NO	OP, N	YES	NO	NO	NO	NO	NO	neg.	neg.
147/20-5	Dog	M	8 y	Verolanuova (BS)	YES	OP, N	YES	NO	NO	NO	NO	NO	neg.	neg.
147/20-6	Dog	F	3 y	Roccafranca (BS)	YES	OP, N	YES	NO	NO	NO	NO	NO	neg.	neg.
147/20-7	Dog	F	/	Torino	NO	OP	YES	NO	NO	NO	NO	NO	neg.	neg.
147/20-8	Dog	M	2 y	Torino	NO	OP	YES	NO	NO	NO	NO	NO	neg.	neg.
147/20-9	Cat	F	1 y	Cremona	NO	OP	NO	NO	NO	NO	NO	NO	neg.	neg.
147/20-10	Cat	M	8 y	Brescia	NO	OP, N	YES	NO	NO	NO	NO	NO	neg.	neg.
147/20-11	Dog	F	5 mo	Timoline (BS)	NO	OP, N	YES	YES	YES	YES	YES	YES	neg.	neg.
147/20-12	Dog	F	3 y	San Gervasio Bresciano (BS)	NO	OP, N	YES	NO	NO	NO	NO	NO	neg.	neg.
147/20-13	Dog	F	3 y	San Gervasio Bresciano (BS)	NO	OP, N	YES	NO	NO	NO	NO	NO	neg.	neg.
147/20-14	Dog	F	13 y	Provaglio D' Iseo (BS)	NO	N	YES	NO	NO	NO	NO	NO	neg.	neg.
147/20-15	Dog	M	12 y	Borgo San Giacomo (BS)	NO	N	YES	NO	NO	NO	NO	NO	neg.	neg.
147/20-16	Dog	F	2 y	Orzinuovi (BS)	YES	OP, N	YES	NO	NO	NO	NO	NO	neg.	neg.
147/20-17	Dog	M	8 y	Borgo Satollo	YES	N	NO	NO	NO	NO	YES	NO	neg.	neg.
147/20-18	Dog	F	13 y	Milano	NO	OP, N	YES	NO	NO	NO	NO	NO	neg.	neg.
147/20-19	Dog	F	3 y	Sarnico (BG)	YES	/	YES	NO	NO	NO	NO	NO	/	/
148/20-1	Dog	M	12 y	Montopoli di Sabina (Rieti)	NO	OP, N R	NO	YES	YES	NO	YES	NO	neg.	neg.
148/20-2	Dog	F	11 mo	Fonte Nuova (Rm)	NO	OP, N R	NO	NO	NO	NO	YES	YES	neg.	neg.
148/20-3	Cat	M	10 mo	Poggio MirtetoRieti)	NO	OP	NO	NO	NO	NO	NO	NO	neg.	neg.
148/20-4	Dog	F	10 y	Mentana (Rm)	NO	OP, N R	NO	NO	NO	NO	NO	NO	neg.	neg.
148/20-5	Dog	F	9 y	RM	NO	OP, N R	NO	NO	NO	NO	NO	NO	neg.	neg.
148/20-6	Dog	F	11 y	RM	NO	OP, N R	NO	NO	NO	NO	NO	NO	neg.	neg.
155/20-1	Dog	F	5y	Travagliato (BS)	NO	OP, N	YES	YES	YES	NO	NO	NO	neg.	neg.
155/20-2	Cat	F	1y	Brandico (BS)	NO	OP, N	YES	NO	NO	NO	NO	NO	neg.	neg.
155/20-3	Cat	F	1y	Brandico (BS)	NO	OP, N	YES	NO	NO	NO	NO	NO	neg.	neg.
155/20-4	Cat	M	7mo	Orzincovi (BS)	NO	OP, N	YES	NO	NO	NO	NO	NO	neg.	neg.
155/20-5	Cat	F	1y	Travagliato (BS)	NO	OP	YES	NO	NO	NO	NO	NO	neg.	neg.
155/20-6	Cat	M	1y	Travagliato (BS)	NO	OP, N	YES	NO	NO	NO	NO	NO	neg.	neg.
155/20-7	Dog	F	1y	Brescia	NO	OP, N	YES	NO	NO	NO	NO	NO	neg.	neg.
155/20-8	Dog	M	1y	Caravaggio (BG)	NO	OP, N	YES	NO	NO	NO	NO	NO	neg.	neg.
155/20-9	Dog	M	8y	Belgioioso (PV)	YES	OP	YES	NO	NO	NO	NO	NO	neg.	neg.
155/20-10	Dog	F	4y	Travagliato (BS)	not confirmed	OP, N	YES	NO	NO	NO	NO	NO	neg.	neg.
155/20-11	Cat	F	7mo	Mairano (BS)	NO	OP, N	YES	NO	NO	NO	NO	NO	neg.	neg.
155/20-12	Cat	F	1y	Azzano Mella (BS)	NO	OP, N	YES	NO	NO	NO	NO	NO	neg.	neg.
155/20-13	Dog	F	15y	San Rocc al Porto (LO)	NO	N	NO	NO	NO	NO	NO	NO	neg.	neg.
155/20-14	Dog	F	10y	Belgioioso (PV)	NO	OP	NO	NO	NO	NO	NO	NO	neg.	neg.
155/20-15	Cat	M	3y	Belgioioso (PV)	NO	OP	NO	NO	NO	NO	NO	NO	neg.	neg.
155/20-16	Dog	M	1y	Belgioioso (PV)	NO	OP	NO	NO	NO	NO	NO	NO	neg.	neg.
155/20-17	Dog	M	8y	Orzincovi (BS)	NO	OP, N	YES	NO	NO	NO	NO	NO	neg.	neg.
155/20-18	Cat	M	/	Belgioioso (PV)	NO	OP	NO	NO	NO	NO	NO	NO	neg.	neg.
155/20-19	Dog	F	3m	Trenzano (BS)	NO	OP, N	YES	NO	NO	NO	NO	NO	neg.	neg.
155/20-20	Cat	M	2y	San Zenone Alpo (Pv)	NO	OP, N	YES	NO	NO	NO	NO	NO	neg.	neg.
155/20-21	Dog	M	2y	Brescia	NO	OP, N	YES	NO	NO	NO	NO	NO	neg.	neg.
155/20-22	Cat	M	2y	Belgioioso (PV)	NO	OP, N	NO	NO	NO	NO	NO	NO	neg.	neg.
155/20-23	Dog	F	1y	Corteolona (PV)	NO	OP, N	NO	NO	NO	NO	NO	NO	neg.	neg.
155/20-24	Dog	F	3y	Belgioioso (PV)	NO	OP, N	YES	NO	NO	NO	NO	NO	neg.	neg.
155/20-25	Dog	M	3m	Corteolona (PV)	NO	OP, N	NO	NO	NO	NO	NO	NO	neg.	neg.
155/20-26	Dog	F	9y	Belgioioso (PV)	NO	OP, N	NO	NO	NO	NO	NO	NO	neg.	neg.
155/20-27	Cat	M	7y	Cerano (NO)	YES	OP	NO	NO	NO	NO	NO	NO	neg.	neg.
155/20-28	Cat	M	6y	Cerano (NO)	YES	OP	NO	NO	NO	NO	NO	NO	neg.	neg.
155/20-29	Cat	M	12y	Cerano (NO)	YES	OP	NO	YES	NO	NO	YES	YES	neg.	neg.
155/20-30	Cat	M	5y	Cerano (NO)	YES	OP	NO	NO	NO	NO	NO	NO	neg.	neg.
155/20-31	Cat	M	9y	Cerano (NO)	YES	OP	NO	NO	NO	NO	YES	NO	neg.	neg.
155/20-32	Cat	M	10y	Cerano (NO)	YES	OP	NO	NO	NO	NO	NO	NO	neg.	neg.
155/20-33	Cat	F	11y	Travagliato (BS)	NO	OP, N	YES	NO	NO	NO	NO	NO	neg.	neg.
155/20-34	Dog	M	4y	Spessapo (PV)	NO	OP, N	NO	NO	NO	NO	NO	NO	neg.	neg.
155/20-35	Dog	F	10y	Belgioioso (PV)	NO	OP, N	NO	NO	NO	NO	NO	NO	neg.	neg.
155/20-36	Dog	M	3y	Belgioioso (PV)	NO	OP	YES	NO	NO	NO	NO	NO	neg.	neg.
155/20-37	Cat	M	3y	Linarolo (PV)	NO	OP	NO	NO	NO	NO	NO	NO	neg.	neg.
155/20-38	Dog	M	6y	Limbiate (Monza)	/	OP	NO	NO	NO	NO	NO	NO	neg.	neg.
155/20-39	Dog	M	8y	Corno Giovine (LO)	NO	OP, N	YES	NO	NO	NO	NO	NO	neg.	neg.
155/20-40	Cat	F	7y	Caselle Landi (LO)	NO	OP, N	NO	NO	NO	NO	NO	NO	neg.	neg.
155/20-41	Dog	M	11y	San Rocc al Porto (LO)	NO	OP, N	YES	NO	NO	NO	NO	NO	neg.	neg.
155/20-42	Cat	F	6y	San Rocc al Porto (LO)	NO	OP, N	NO	NO	NO	NO	NO	NO	neg.	neg.
155/20-43	Dog	F	1y	Sale Marasino (BS)	YES	OP	YES	NO	NO	NO	NO	NO	neg.	neg.
155/20-44	Dog	F	8y	Spessa (PV)	NO	OP	YES	NO	NO	NO	NO	NO	neg.	neg.
155/20-45	Dog	M	1m	Castelcovati (BS)	YES	OP	YES	NO	NO	NO	NO	NO	neg.	neg.
155/20-46	Dog	M	2y	Belgioioso (PV)	NO	OP	NO	NO	NO	NO	NO	NO	neg.	neg.
155/20-47	Dog	F	7y	Ronco Briantino (MB)	NO	/	YES	NO	NO	NO	NO	NO	/	/
155/20-48	Dog	M	5y	S. Stefano Lodigiano (LO)	NO	OP, N	YES	NO	NO	NO	NO	NO	neg.	neg.
155/20-49	Dog	M	7y	Capo di Ponte (BS)	NO	OP, N	YES	NO	NO	NO	NO	NO	neg.	neg.
155/20-50	Dog	M	9y	Corte Franca (BS)	NO	OP, N	YES	NO	NO	NO	NO	YES	neg.	neg.
155/20-51	Dog	F	11y	San Rocc al Porto (LO)	NO	OP, N	NO	NO	NO	NO	NO	YES	neg.	neg.
155/20-52	Dog	M	3y	Vistarino (PD)	NO	N	NO	YES	YES	YES	YES	NO	neg.	neg.
155/20-53	Cat	F	3y	San Rocc al Porto (LO)	NO	OP, N	NO	NO	NO	NO	YES	NO	neg.	neg.
155/20-54	Dog	F	12y	Belgioioso (PV)	NO	OP	NO	NO	NO	NO	NO	NO	neg.	neg.
155/20-55	Dog	M	10m	Brescia	NO	OP, N	YES	NO	NO	NO	NO	NO	neg.	neg.
155/20-56	Cat	M	10y	Belgioioso (PV)	/	OP, N	NO	YES	YES	YES	YES	YES	neg.	neg.
155/20-57	Dog	F	13y	Sedriano (MI)	NO	OP	YES	NO	NO	NO	NO	NO	neg.	neg.
155/20-58	Dog	M	4y	Sedriano (MI)	NO	OP	YES	NO	NO	NO	NO	NO	neg.	neg.
155/20-59	Dog	F	6y	Castiglione Torinese (TO)	NO	OP	YES	NO	NO	NO	NO	NO	neg.	neg.
155/20-60	Dog	F	9y	Sedriano (MI)	NO	OP	YES	NO	NO	NO	NO	NO	neg.	neg.
157/20	Dog	M	11y	Gioia del Colle (Ba)	YES	OP, N	NO	YES	NO	NO	NO	NO	neg.	neg.
161/20-1	Dog	F	10y	Lodi	NO	/	YES	NO	NO	NO	NO	NO	/	/
161/20-2	Dog	F	1y	Brescia	NO	OP	YES	NO	NO	NO	NO	NO	neg.	neg.
161/20-3	Dog	M	5y	Lodi	YES	/	YES	NO	NO	NO	NO	NO	/	/
161/20-4	Dog	F	8y	Caravaggio (BG)	NO	OP	YES	NO	YES	NO	NO	NO	neg.	neg.
161/20-5	Cat	F	10y	Broni (PV)	YES	OP, N	YES	YES	YES	NO	NO	NO	neg.	neg.
161/20-6	Dog	M	3m	Corteolona (PV)	NO	OP, N	YES	NO	NO	NO	NO	NO	neg.	neg.
161/20-7	Cat	M	7y	Torbole Casaglia (BS)	NO	OP, N	YES	NO	NO	NO	NO	NO	neg.	neg.
161/20-8	Dog	F	5m	Broni (PV)	YES	OP, N	YES	YES	YES	NO	NO	NO	neg.	neg.
161/20-9	Cat	M	1y	Brandico (BS)	NO	OP	YES	NO	NO	NO	NO	NO	neg.	neg.
161/20-10	Cat	M	1y	Travagliato (BS)	NO	OP	YES	NO	NO	NO	NO	NO	neg.	neg.
161/20-11	Cat	F	4y	Costa Dè Nobili (PV)	NO	OP, N	YES	NO	NO	NO	NO	NO	neg.	neg.
161/20-12	Dog	F	2y	Brescia	NO	OP, N	YES	NO	NO	NO	NO	NO	neg.	neg.
161/20-13	Dog	M	3y	Brescia	NO	/	YES	NO	NO	NO	NO	NO	/	/
161/20-14	Dog	F	2y	Roccafranca (BS)	NO	OP, N	YES	NO	NO	NO	NO	NO	neg.	neg.
161/20-15	Dog	M	1y	Rivolta D'Adda (CR)	NO	OP	YES	NO	NO	NO	NO	NO	neg.	neg.
161/20-16	Dog	F	6y	Caravaggio (BG)	NO	OP	YES	NO	NO	NO	NO	NO	neg.	neg.
161/20-17	Dog	M	11y	Pontirolo Nuovo(BG)	NO	OP	YES	NO	NO	NO	NO	NO	neg.	neg.
161/20-18	Dog	M	8mo	Fara Olivana Con Sola (BG)	NO	OP	NO	YES	NO	NO	YES	NO	neg.	neg.
161/20-19	Dog	M	7y	Caravaggio (BG)	NO	OP	NO	YES	YES	YES	YES	YES	neg.	neg.
161/20-20	Dog	F	13y	Caravaggio (BG)	NO	OP	NO	NO	NO	NO	NO	NO	neg.	neg.
161/20-21	Dog	F	3y	Caravaggio (BG)	NO	OP	NO	NO	NO	NO	NO	NO	neg.	neg.
161/20-22	Cat	M	3m	Caravaggio (BG)	NO	OP	NO	NO	NO	NO	NO	NO	neg.	neg.
161/20-23	Cat	F	6mo	Caravaggio (BG)	NO	OP	NO	NO	NO	NO	NO	NO	neg.	neg.
161/20-24	Dog	M	5y	Caravaggio (BG)	YES	OP	NO	YES	YES	YES	NO	NO	neg.	neg.
161/20-25	Cat	M	3m	Caravaggio (BG))	NO	OP	NO	NO	NO	NO	NO	NO	neg.	neg.
161/20-26	Cat	M	3m	Caravaggio (BG)	NO	OP	NO	YES	NO	NO	NO	YES	neg.	neg.
161/20-27	Dog	M	10y	Cambiago (MI)	NO	OP	NO	YES	NO	NO	NO	YES	neg.	neg.
161/20-28	Cat	F	10m	Brescia	NO	OP	NO	NO	NO	NO	NO	NO	neg.	neg.
161/20-29	Cat	M	3m	Caravaggio (BG)	NO	OP	NO	YES	NO	NO	YES	YES	neg.	neg.
161/20-30	Dog	M	4y	Fornovo San Giovanni (BG)	NO	OP	NO	YES	YES	YES	YES	YES	neg.	neg.
161/20-31	Dog	F	13y	/	NO	OP	NO	NO	NO	NO	NO	NO	neg.	neg.
161/20-32	Dog	M	3y	Fornovo San Giovanni (BG)	NO	OP	NO	YES	YES	YES	YES	YES	neg.	neg.
161/20-33	Dog	M	7y	Fornovo San Giovanni (BG)	NO	OP	NO	YES	YES	YES	YES	YES	neg.	neg.
161/20-34	Dog	F	10y	Cormano (MI)	YES	OP	NO	NO	NO	NO	NO	NO	neg.	neg.
161/20-35-7	Cat	M	9mo	Galliate (MI)	YES	OP	NO	YES	YES	YES	YES	NO	neg.	neg.
161/20-35-8	Cat	M	4y	Galliate (MI)	YES	OP	NO	NO	NO	NO	NO	NO	neg.	neg.
161/20-35-9	Cat	M	2y	Romentino (NO)	YES	OP	NO	NO	NO	NO	NO	NO	neg.	neg.
161/20-35-10	Cat	M	1y	Romentino (NO)	YES	OP	NO	NO	NO	NO	NO	NO	neg.	neg.
161/20-35-11	Cat	M	1y	Romentino (NO)	YES	OP	NO	NO	NO	NO	NO	NO	neg.	neg.
161/20-35-12	Cat	F	6y	Romentino (NO)	YES	OP	NO	NO	NO	NO	NO	NO	neg.	neg.
161/20-35-13	Cat	M	4y	Galliate (MI)	YES	OP	NO	NO	NO	NO	NO	NO	neg.	neg.
161/20-36	Dog	M	8y	Castelli Calepio (BG)	YES	OP	NO	NO	NO	NO	NO	NO	neg.	neg.
161/20-37	Cat	M	1y	Palazzolo (BS)	YES	OP, N	NO	YES	YES	NO	YES	No	neg.	neg.
161/20-38	Cat	M	3y	Adro (BS)	NO	OP	NO	NO	NO	NO	NO	NO	neg.	neg.
161/20-39	Dog	F	3mo	Chiuduno (BG)	NO	OP	NO	YES	YES	NO	NO	NO	neg.	neg.
161/20-40	Cat	M	2y	Adro (BS)	NO	OP	NO	YES	YES	YES	YES	NO	neg.	neg.
161/20-41	Dog	F	4mo	Gandosso (BG)	NO	N	NO	NO	NO	NO	NO	No	neg.	neg.
161/20-42	Cat	F	10y	Belgioioso (PV)	NO	N	NO	NO	NO	NO	NO	No	neg.	neg.
161/20-43	Cat	F	3y	Calcinate (Bg)	NO	N	NO	YES	YES	NO	NO	No	neg.	neg.
161/20-44	Dog	F	4y	Chiari (BS)	NO	OP, N	NO	YES	YES	YES	YES	No	neg.	neg.
161/20-45	Dog	M	16y	Brescia	NO	OP	NO	YES	YES	YES	NO	NO	neg.	neg.
161/20-46	Cat	M	2y	Caravaggio (BG)	NO	OP	NO	YES	YES	YES	YES	YES	neg.	neg.
161/20-47	Dog	M	3y	Fornovo San Giovanni (BG)	NO	OP	NO	YES	YES	YES	YES	YES	neg.	neg.
161/20-48	Cat	M	3y	Cologno (MI)	NO	OP, N	NO	YES	NO	NO	YES	NO	neg.	neg.
161/20-49	Dog	M	13y	Iseo	NO	OP, N	NO	YES	NO	YES	NO	NO	neg.	neg.
161/20-50	Dog	F	6y	Brignano Gera d'Adda (BG)	NO	OP	NO	NO	NO	NO	NO	NO	neg.	neg.
161/20-51	Dog	M	8y	Fornovo San Giovanni (BG)	NO	OP	NO	YES	YES	NO	YES	NO	neg.	neg.
161/20-52	Dog	F	12y	Genova	NO	N	NO	NO	NO	NO	NO	NO	neg.	neg.
161/20-53	Dog	M	8y	Capriate (BG)	NO	OP	NO	NO	NO	NO	NO	NO	neg.	neg.
161/20-54	Cat	F	6y	Copiano (PV)	/	OP	NO	NO	NO	NO	NO	NO	neg.	neg.
161/20-55	Cat	M	8y	Genova	NO	OP	NO	NO	NO	NO	YES	YES	neg.	neg.
161/20-56	Dog	M	9y	Brescia	NO	OP	NO	NO	NO	NO	NO	NO	neg.	neg.
161/20-57	Cat	M	/	Caravaggio (BG)	NO	OP	NO	NO	NO	NO	NO	NO	neg.	neg.
161/20-58	Cat	F	10y	/	NO	OP	NO	NO	NO	NO	NO	NO	neg.	neg.
161/20-59	Cat	F	3mo	Caravaggio (BG)	NO	OP	NO	NO	NO	NO	NO	NO	neg.	neg.
161/20-60	Dog	M	3y	Cambiago (MI)	NO	OP	NO	NO	NO	NO	NO	NO	neg.	neg.
161/20-61	Cat	F	2y	Fornovo S. Giovanni (BG)	NO	OP	NO	YES	YES	YES	YES	YES	neg.	neg.
161/20-62	Dog	F	1y	Fornovo S. Giovanni (BG)	NO	OP	NO	NO	NO	NO	NO	NO	neg.	neg.
161/20-63	Dog	F	7mo	Chiari (BS)	NO	OP	NO	NO	NO	NO	NO	NO	neg.	neg.
161/20-64	Dog	F	8y	Caravaggio (BG)	NO	OP	NO	NO	NO	NO	NO	NO	neg.	neg.
161/20-65	Cat	M	4y	Palazzolo (BS)	NO	OP, N	NO	YES	NO	NO	NO	NO	neg.	neg.
161/20-66	Dog	M	13y	Ome (BS)	NO	OP	NO	NO	NO	NO	NO	NO	neg.	neg.
170/20-1	Cat	M	15m	Brescia	NO	OP	YES	NO	NO	NO	NO	NO	neg.	neg.
170/20-2	Cat	M	8m	Brescia	NO	OP	YES	NO	NO	NO	NO	NO	neg.	neg.
170/20-3	Dog	M	1y	Barbariga (BS)	NO	OP, N	YES	NO	NO	NO	YES	NO	neg.	neg.
170/20-4	Dog	M	6y	Guardamiglio (LO)	NO	OP	YES	NO	NO	NO	NO	NO	neg.	neg.
170/20-5	Dog	F	3y	Spessa (PV)	NO	OP, N	YES	NO	NO	NO	NO	NO	neg.	neg.
170/20-6	Cat	M	12y	Areana Po (PV)	NO	OP, N	YES	NO	NO	NO	NO	NO	neg.	neg.
170/20-7	Dog	F	2y	Areana Po (PV)	NO	OP, N	YES	NO	NO	NO	NO	NO	neg.	neg.
170/20-8	Dog	F	11y	Belgioioso (PV)	NO	OP, N	YES	NO	NO	NO	NO	NO	neg.	neg.
170/20-9	Dog	F	12y	Canizzano (TV)	NO	OP, N	YES	YES	YES	YES	NO	NO	neg.	neg.
170/20-10	Dog	F	1y	Spessa (PV)	NO	OP, N	YES	NO	NO	NO	NO	NO	neg.	neg.
170/20-11	Dog	F	6y	Caravaggio (BG)	NO	OP, N	YES	NO	NO	NO	NO	NO	neg.	neg.
170/20-12	Cat	F	8m	Rudiano (BS)	NO	OP	YES	NO	NO	NO	NO	NO	neg.	neg.
170/20-13	Dog	M	8m	Brescia	NO	OP	YES	NO	NO	NO	NO	NO	neg.	neg.
170/20-14	Dog	M	9y	/	NO	OP	YES	NO	NO	NO	NO	NO	neg.	neg.
170/20-15	Dog	M	7y	Corno Giovine (LO)	NO	OP, N	YES	NO	NO	NO	NO	NO	neg.	neg.
170/20-16	Dog	M	10y	Santo Stefano Lodigiano (LO)	NO	OP	YES	NO	NO	NO	NO	NO	neg.	neg.
170/20-17	Cat	F	1y	Travagliato (BS)	NO	OP	YES	NO	NO	NO	NO	NO	neg.	neg.
170/20-18	Cat	M	1y	Travagliato (BS)	NO	OP	YES	NO	NO	NO	NO	NO	neg.	neg.
170/20-19	Dog	M	7y	Mairano (BS)	NO	OP	YES	NO	NO	NO	NO	NO	neg.	neg.
170/20-20	Dog	M	7mo	Spessa (PV)	NO	OP, N	YES	NO	NO	NO	NO	YES	neg.	neg.
170/20-21	Dog	M	7 y	Brescia	YES	/	YES	NO	NO	NO	NO	NO	/	/
170/20-22	Cat	M	4y	Belgioioso (PV)	YES	OP, N	YES	YES	NO	YES	YES	YES	neg.	neg.
170/20-23	Dog	F	9y	Brescia	YES	/	YES	NO	NO	NO	NO	NO	/	/
170/20-24	Dog	M	4y	Brescia	NO	OP, N	YES	NO	NO	NO	NO	NO	neg.	neg.
170/20-25	Cat	F	7 mo	Mairano (BS)	NO	/	YES	NO	NO	NO	NO	NO	/	/
170/20-26	Dog	F	11y	Cormano (MI)	NO	OP	NO	NO	NO	NO	NO	NO	neg	neg
170/20-27	Cat	M	6y	Belgioioso (PV)	NO	OP, N	NO	YES	NO	YES	YES	NO	neg	neg
170/20-28	Dog	M	6y	Orzincovi (BS)	NO	OP, N	YES	NO	NO	NO	NO	NO	neg	neg
170/20-29	Cat	F	15y	Cambiago (MI)	YES	OP	NO	YES	YES	YES	YES	YES	neg	neg
170/20-30	Dog	M	12y	Belgioioso (PV)	NO	OP, N	NO	NO	NO	NO	NO	NO	neg	neg
170/20-31	Dog	M	12y	Brescia	YES	OP	NO	NO	NO	NO	NO	NO	neg	neg
178/20-1	Dog	M	11y	Brescia	YES	OP	YES	NO	NO	NO	NO	NO	neg	neg
178/20-2	Dog	F	1y	Roccafranca (BS)	NO	OP	YES	NO	NO	NO	NO	NO	neg	neg
178/20-3	Dog	F	12y	San Rocc al Porto (LO)	NO	OP, N	YES	NO	NO	NO	NO	NO	neg	neg
178/20-4	Dog	M	3y	Chiari (BS)	NO	OP, N	YES	NO	NO	NO	NO	NO	neg	neg
178/20-5	Dog	F	5y	Caravaggio (Bg)	NO	OP	YES	NO	NO	NO	NO	NO	neg	neg
178/20-6	Cat	M	2y	Torino	YES	OP	YES	NO	NO	NO	NO	NO	neg	neg
178/20-7	Dog	F	1y	Palazzolo (BS)	NO	OP	YES	NO	NO	NO	NO	NO	neg	neg
178/20-8	Dog	F	2y	San Rocc al Porto (LO)	NO	OP	YES	NO	NO	NO	NO	NO	neg	neg
178/20-9	Dog	F	6y	Caravaggio (Bg)	NO	OP	YES	NO	NO	NO	NO	NO	neg	neg
178/20-10	Cat	M	4y	Lanciano (CH)	YES	OP	YES	YES	NO	NO	YES	NO	neg	neg
178/20-11	Cat	M	4y	Brescia	YES	OP	YES	NO	NO	NO	NO	NO	neg	neg
178/20-12	Dog	F	11y	Novara	YES	OP	YES	NO	NO	NO	NO	NO	neg	neg
178/20-13	Dog	F	2y	Paderno Franciacorta (BS)	NO	OP, N	YES	NO	NO	NO	NO	NO	neg	neg
178/20-14	Dog	F	/	Brescia	NO	/	YES	NO	NO	NO	NO	NO	/	/
178/20-15	Dog	F	5y	Brescia	YES	OP	YES	NO	NO	NO	NO	NO	neg	neg
178/20-16	Dog	F	13y	San Rocc al Porto (LO)	YES	OP, N	YES	NO	NO	NO	NO	NO	neg	neg
178/20-17	Cat	M	8y	Lanciano (CH)	YES	OP	YES	YES	YES	YES	YES	YES	neg	neg
178/20-18	Dog	F	5y	San Rocc al Porto (LO)	NO	OP, N	YES	NO	NO	NO	NO	NO	neg	neg
178/20-19	Dog	F	9y	Urago D'Oglio	NO	OP, N	YES	NO	NO	NO	NO	NO	neg	neg
178/20-20	Cat	F	1y	Brescia	NO	/	YES	NO	NO	NO	NO	NO	/	/
178/20-21	Dog	M	6y	Castrezzato (BS)	NO	OP, N	YES	NO	NO	NO	NO	NO	neg	neg
178/20-22	Dog	F	13y	Caravaggio (BG)	NO	OP	YES	NO	NO	NO	NO	NO	neg	neg
178/20-23	Dog	F	1y	Gussago (BS)	NO	OP, N	YES	NO	NO	NO	NO	NO	neg	neg
178/20-24	Cat	F	5y	Senna Lodigiana (LO)	NO	OP, N	YES	NO	NO	NO	NO	NO	neg	neg
178/20-25	Dog	F	8y	Copiano (PV)	NO	OP, N	YES	NO	NO	NO	NO	NO	neg	neg
178/20-26	Dog	F	8y	Copiano (PV)	NO	/	YES	NO	NO	NO	NO	NO	/	/
178/20-27	Cat	/	/	Brescia	YES	/	YES	NO	NO	NO	NO	NO	/	/
178/20-28	Dog	M	7y	Isola Vicentina (VI)	YES	OP, N	YES	NO	NO	NO	NO	NO	neg	neg
178/20-29	Dog	M	1,5y	Villaverla (VI)	YES	OP	YES	NO	NO	NO	NO	NO	neg	neg
178/20-30	Dog	M	1,5y	Villaverla (VI)	YES	OP	YES	NO	NO	NO	NO	NO	neg	neg
178/20-31	Cat	F	7y	Galliate (MI)	NO	OP	NO	NO	NO	NO	YES	NO	neg	neg
178/20-32	Dog	M	6y	San Paolo (BS)	NO	OP, N	YES	NO	NO	NO	NO	NO	neg	neg
178/20-33	Cat	F	9y	Galliate (MI)	YES	OP	NO	NO	NO	NO	NO	NO	neg	neg
178/20-34	Cat	F	7y	Galliate (MI)	YES	OP	NO	NO	NO	NO	NO	NO	neg	neg
178/20-35	Cat	F	5y	Galliate (MI)	YES	OP	NO	NO	NO	NO	NO	NO	neg	neg
178/20-36	Cat	F	9y	Galliate (MI)	YES	OP	NO	NO	NO	NO	NO	NO	neg	neg
178/20-37	Cat	F	9y	Galliate (MI)	YES	OP	NO	NO	NO	NO	NO	NO	neg	neg
178/20-38	Cat	M	5y	Galliate (MI)	YES	OP	NO	NO	NO	NO	NO	NO	neg	neg
178/20-39	Cat	F	3m	Galliate (MI)	YES	OP	NO	NO	NO	NO	NO	NO	neg	neg
178/20-40	Cat	M	7y	Galliate (MI)	YES	OP	NO	NO	NO	NO	NO	NO	neg	neg
178/20-41	Cat	M	14y	Torre de Negri (PV)	NO	OP, N	NO	YES	NO	YES	NO	NO	neg	neg
178/20-42	Dog	M	7y	Linarolo (PV)	NO	OP, N	NO	NO	NO	NO	NO	NO	neg	neg
178/20-43	Dog	F	4y	Belgioioso (PV)	NO	OP, N	NO	NO	NO	NO	NO	NO	neg	neg
178/20-44	Cat	F	9y	Copiano (PV)	NO	OP, N	NO	NO	NO	NO	NO	NO	neg	neg
178/20-45	Cat	M	2y	Limarolo (PV)	NO	OP, N	NO	NO	NO	NO	NO	NO	neg	neg
178/20-46	Cat	M	9y	Copiano (PV)	NO	OP, N	NO	NO	NO	NO	NO	NO	neg	neg
178/20-47	Cat	F	1y	Castelcovati (BS)	NO	OP, N	YES	NO	NO	NO	NO	NO	neg	neg
178/20-48	Cat	M	3m	Galliate (MI)	YES	OP	NO	NO	NO	NO	NO	NO	neg	neg
178/20-49	Dog	F	5y	San Rocc al Porto (LO)	NO	OP, N	NO	NO	NO	NO	NO	NO	neg	neg
178/20-50	Dog	F	4y	San Rocc al Porto (LO)	NO	OP, N	NO	NO	NO	NO	NO	NO	neg	neg
178/20-51	Cat	M	1y	Torre de Negri (PV)	NO	OP, N	NO	NO	NO	NO	NO	NO	neg	neg
178/20-52	Cat	F	5y	Belgioioso (PV)	NO	OP, N	NO	NO	NO	NO	NO	NO	neg	neg
178/20-53	Dog	M	2y	Martinengo (BG)	NO	OP	YES	NO	NO	NO	NO	NO	neg	neg
178/20-54	Cat	F	6y	Senna Lodigiana (LO)	NO	OP, N	NO	NO	NO	NO	NO	NO	neg	neg
178/20-55	Cat	M	9y	Copiano (PV)	NO	OP, N	NO	NO	NO	NO	NO	NO	neg	neg
178/20-56	Cat	F	16y	Torre de Negri (PV)	NO	OP, N	NO	NO	YES	NO	YES	NO	neg	neg
178/20-57	Cat	F	5-6y	Belgioioso (PV)	YES	OP, N	NO	NO	NO	NO	NO	YES	neg	neg
178/20-58	Dog	M	13y	Limarolo (PV)	NO	OP, N	NO	NO	NO	NO	NO	NO	neg	neg
179/20-872	Dog	M	12y	Lodi	YES	/	YES	NO	NO	NO	NO	NO	/	/
179/20-887	Cat	M	1y	Lodi	YES	OP, N ,R	YES	NO	NO	NO	NO	NO	neg	neg
179/20-917	Dog	F	5y	Orio Litta (LO)	YES	OP, N ,R	YES	NO	NO	NO	NO	NO	neg	neg
179/20-918	Dog	M	3y	Casalpusterlengo (LO)	YES	OP, N ,R	YES	NO	NO	NO	NO	NO	neg	neg
179/20-919	Dog	M	1y	Castiglione D'Adda	YES	OP, N ,R	YES	NO	NO	NO	YES	NO	neg	neg
179/20-920	Cat	F	7y	Fombio (LO)	YES	OP, N, R	YES	NO	NO	NO	NO	NO	neg	neg
179/20-921	Dog	F	1y	Fombio (LO)	YES	OP, N, R	YES	NO	NO	NO	NO	NO	neg	neg
179/20-922	Dog	F	6y	Somaglia (LO)	YES	OP, N, R	YES	NO	NO	NO	NO	NO	neg	neg
179/20-923	Dog	F	2y	San Fiorano (LO)	YES	OP, N, R	YES	NO	NO	NO	NO	NO	neg	neg
179/20-988	Dog	M	12y	Castronno (VA)	YES	OP, N, R,	YES	NO	NO	NO	NO	NO	neg	neg
179/20-989	Dog	F	2y	Castronno (VA)	YES	OP, N, R	NO	NO	NO	NO	NO	NO	neg	neg
179/20-990	Dog	F	18 m	Morazzone (VA)	NO	OP, N, R	NO	NO	NO	NO	NO	NO	neg	neg
179/20-992	Dog	F	11y	Gornate Olona (VA)	NO	OP, N, R	NO	NO	NO	NO	NO	YES	neg	neg
179/20-993	Dog	F	6y	Albizzate (VA)	YES	OP, N, R	YES	NO	NO	NO	NO	NO	neg	neg
179/20-1000	Cat	/	13y	Lecco	YES	OP, N, R	YES	NO	NO	NO	NO	NO	neg	neg
179/20-1001	Cat	F	10m	Cava Manara (MB)	YES	OP, N, R	NO	NO	NO	NO	NO	NO	neg	neg
179/20-1002	Dog	F	2y	Cava Manara (MB)	YES	OP, N, R	NO	NO	NO	NO	NO	NO	neg	neg
179/20-1003	Cat	M	6mo	Cava Manara (MB)	YES	OP, N, R	NO	NO	NO	NO	NO	NO	neg	neg
179/20-1006	Dog	M	6mo	Garlasco (PV)	YES	OP, N, R	NO	NO	NO	NO	NO	NO	neg	neg
179/20-1007	Dog	F	8y	Cava Manara (MB)	YES	OP, N, R	NO	NO	NO	NO	NO	NO	neg	neg
179/20-1008	Dog	F	2y	Pavia	YES	OP, N, R	NO	NO	NO	NO	NO	NO	neg	neg
179/20-1015	Dog	F	9y	Codogno (LO)	YES	OP, N	NO	NO	NO	NO	NO	NO	neg	neg
179/20-1016	Cat	F	17y	Codogno (LO)	YES	OP	NO	NO	NO	NO	NO	NO	neg	neg
179/20-1019	Cat	M	7mo	Paderno Dugnano (MI)	NO	OP, N, R	NO	NO	NO	NO	NO	NO	neg	neg
179/20-1020	Cat	M	1y	Esiodo (MI)	NO	OP, N, R	NO	NO	NO	NO	NO	NO	neg	neg
179/20-1021	Cat	M	1y	Magenta (MI)	NO	OP, N, R	NO	NO	NO	NO	NO	NO	neg	neg
179/20-1022	Cat	M	7y	Corbetta (MI)	NO	OP, N, R	NO	NO	NO	NO	NO	NO	neg	neg
179/20-1023	Dog	F	7y	Magenta (MI)	NO	OP, N, R	NO	NO	NO	NO	NO	NO	neg	neg
179/20-1024	Cat	F	7y	Corbetta (MI)	YES	OP, N, R	YES	NO	NO	NO	NO	NO	neg	neg
179/20-1025	Cat	M	3y	Corbetta (MI)	NO	OP, N, R	NO	NO	NO	NO	NO	NO	neg	neg
179/20-1026	Dog	M	6y	Ferno (VA)	NO	OP, N, R	NO	NO	NO	NO	NO	NO	neg	neg
179/20-1027	Cat	F	8y	Corbetta (MI)	NO	OP, N, R	NO	NO	NO	NO	NO	NO	neg	neg
179/20-1030	Cat	M	7y	Legnano (MI)	NO	OP, R	NO	YES	NO	YES	YES	NO	neg	neg
179/20-1031	Dog	M	11y	Rho (MI)	NO	OP, N, R	NO	NO	NO	NO	NO	NO	neg	neg
179/20-1032	Cat	M	8m	Vanzago (MI)	NO	OP, N, R	NO	NO	NO	NO	NO	NO	neg	neg
179/20-1033	Dog	F	2y	Dogliani (CN)	NO	OP, N, R	NO	NO	NO	NO	NO	NO	neg	neg
179/20-1034	Dog	M	9m	Rho (MI)	NO	OP, N, R	NO	YES	YES	YES	YES	YES	neg	neg
179/20-1035	Dog	M	14y	Rho (MI)	NO	OP, N, R	NO	NO	NO	NO	NO	NO	neg	neg
179/20-1036	Dog	M	11y	Legnano (MI)	NO	OP, N, R	NO	YES	YES	YES	NO	NO	neg	neg
179/20-1037	Cat	/	2m	Rho (MI)	NO	OP, N, R	NO	NO	NO	NO	NO	NO	neg	neg
179/20-1038	Dog	M	/	Arluno (MI)	NO	OP, N, R	NO	NO	NO	NO	NO	NO	neg	neg
179/20-1039	Cat	M	10y	Turate (CO)	NO	OP, N, R	NO	NO	NO	NO	NO	NO	neg	neg
179/20-1040	Dog	M	5y	San Giovanni (CO)	NO	OP, N	NO	NO	NO	NO	NO	NO	neg	neg
179/20-1041	Dog	F	5y	Milano	NO	OP, N	NO	NO	NO	NO	NO	NO	neg	neg
179/20-1042	Dog	M	8y	Peschiera (VR)	NO	OP, N	NO	NO	NO	NO	NO	NO	neg	neg
179/20-1043	Dog	F	3y	Arese (MI)	NO	OP, N	NO	NO	NO	NO	NO	NO	neg	neg
179/20-1044	Dog	F	14y	San Giovanni (CO)	NO	OP, N	NO	NO	NO	NO	NO	NO	neg	neg
179/20-1045	Dog	MS	7y	Milano	NO	OP, N	NO	NO	NO	NO	NO	NO	neg	neg
179/20-1047	Cat	M	10m	Milano	YES	/	YES	NO	NO	NO	NO	NO	/	/
179/20-1048	Cat	M	11y	Lissone (MB)	YES	OP, N, R	NO	NO	NO	NO	NO	NO	neg	neg
179/20-1051	Cat	F	17y	/	NO	OP, N, R	NO	NO	NO	NO	NO	NO	neg	neg
179/20-1052	Cat	M	10m	Rho (MI)	YES	/	YES	YES	YES	NO	YES	NO	/	/
179/20-1053	Cat	F	11y	Lissone (MB)	YES	OP, N, R	NO	YES	NO	YES	YES	NO	neg	neg
190/20-1	Dog	F	4y	Trenzano (BS)	NO	OP	NO	NO	NO	NO	NO	NO	neg	neg
190/20-2	Cat	F	4y	San Cristina e Bissone (PV)	NO	OP, N	NO	YES	YES	NO	NO	NO	neg	neg
190/20-3	Cat	M	8y	Turbigo (MI)	NO	OP	NO	NO	NO	YES	NO	NO	neg	neg
190/20-4	Dog	M	/	Chiari (BS)	NO	OP	NO	NO	NO	NO	NO	NO	neg	neg
190/20-5	Cat	F	3y	Turbigo (MI)	NO	OP	NO	NO	NO	NO	NO	NO	neg	neg
190/20-6	Cat	M	1y	Turbigo (MI)	NO	OP	NO	YES	YES	YES	YES	YES	neg	neg
190/20-7	Dog	M	1y	Orzinuovi (BS)	NO	OP	NO	NO	NO	NO	NO	NO	neg	neg
190/20-8	Dog	M	13m	Carpiano (MI)	NO	N	NO	NO	NO	NO	NO	NO	neg	neg
190/20-9	Dog	M	4y	Linarolo (PV)	NO	N	NO	NO	NO	NO	NO	NO	neg	neg
190/20-10	Cat	M	1y	Lenna Lodigiana (LO)	NO	OP	NO	NO	NO	NO	NO	NO	neg	neg
190/20-11	Dog	M	8y	Belgioioso (PV)	NO	OP, N	NO	NO	NO	NO	NO	NO	neg	neg
190/20-12	Cat	F	3y	Turbigo (MI)	NO	OP	NO	NO	NO	NO	NO	YES	neg	neg
190/20-13	Cat	F	4y	Turbigo (MI)	NO	OP	NO	NO	NO	NO	NO	NO	neg	neg
190/20-14	Cat	M	3y	Turbigo (MI)	NO	OP	NO	YES	NO	YES	YES	NO	neg	neg
190/20-15	Cat	F	/	Brescia	NO	OP	NO	NO	NO	NO	NO	NO	neg	neg
190/20-16	Dog	/	/	Travagliato (BS)	NO	OP	NO	NO	NO	NO	NO	NO	neg	neg
190/20-17	Dog	/	1	Belgioioso (PV)	YES	OP, N	NO	NO	NO	NO	NO	NO	neg	neg
190/20-18	Dog	F	11y	Villamterio (PV)	NO	OP, N	NO	NO	NO	NO	NO	NO	neg	neg
190/20-19	Dog	M	6y	Palazzolo (BS)	NO	OP	NO	NO	NO	NO	NO	NO	neg	neg
190/20-20	Cat	M	1y	Turbigo (MI)	NO	OP	NO	NO	NO	YES	YES	NO	neg	neg
190/20-21	Cat	M	11y	Lenna Lodigiana (LO)	NO	OP, N	NO	NO	NO	NO	NO	NO	neg	neg
190/20-22	Cat	F	1y	Turbigo (MI)	NO	OP	NO	NO	NO	NO	NO	NO	neg	neg
190/20-23	Cat	F	4y	Turbigo (MI)	NO	OP	NO	NO	NO	NO	NO	NO	neg	neg
190/20-24	Cat	F	3y	Spessa (PV)	NO	OP, N	NO	YES	YES	NO	NO	NO	neg	neg
190/20-25	Cat	M	6y	San Cristina e Bissone (PV)	NO	OP	NO	NO	NO	NO	NO	NO	neg	neg
190/20-26	Dog	F	11y	San Cristina e Bissone (PV)	YES	OP, N	NO	NO	NO	NO	NO	NO	neg	neg
190/20-27	Dog	M	2y	Rovetta (BG)	NO	OP	NO	NO	NO	NO	NO	NO	neg	neg
190/20-28	Dog	M	9y	Cennate (BG)	NO	OP	NO	NO	NO	NO	NO	NO	neg	neg
190/20-29	Dog	F	2y	Chiari (BS)	NO	OP	NO	NO	NO	NO	NO	NO	neg	neg
190/20-30	Dog	M	6y	Trenzano (BS)	NO	OP	NO	NO	NO	NO	NO	NO	neg	neg
134/20-1	Cat	/	4y	Brescia	additional serum
134/20-2	Cat	/	6y	Brescia	additional serum
134/20-3	Dog	/	15y	Bergamo	additional serum
134/20-4	Dog	/	9y	Bologna	additional serum
134/20-5	Dog	/	12y	Brescia	additional serum
134/20-6	Dog	/	12y	Monza and Brianza	additional serum
134/20-7	Dog	/	4y	Brescia	additional serum
134/20-8	Dog	/	11y	Brescia	additional serum
134/20-9	Cat	/	9y	Brescia	additional serum
134/20-10	Dog	/	3y	Pavia	additional serum
134/20-11	Cat	/	11y	Varese	additional serum
134/20-12	Dog	/	6y	Brescia	additional serum
134/20-13	Dog	/	10y	Brescia	additional serum
134/20-14	Dog	/	10y	Mantova	additional serum
134/20-15	Dog	/	12y	Varese	additional serum
134/20-16	Cat	/	15y	Monza and Brianza	additional serum
134/20-17	Cat	/	9y	Alessandria	additional serum
134/20-18	Dog	/	5y	Brescia	additional serum
134/20-19	Dog	/	10y	Bergamo	additional serum
134/20-20	Dog	/	7y	Pavia	additional serum
134/20-21	Dog	/	13y	Brescia	additional serum
134/20-22	Cat	/	12y	Pavia	additional serum
134/20-23	Dog	/	13y	Varese	additional serum
134/20-24	Cat	/	5y	Brescia	additional serum
134/20-25	Dog	/	11y	Milan	additional serum
134/20-26	Dog	/	11y	Mantova	additional serum
134/20-27	Dog	/	11y	Torino	additional serum
134/20-28	Cat	/	15y	Varese	additional serum
134/20-29	Dog	/	10y	Monza e Brianza	additional serum
134/20-30	Dog	/	8y	Milan	additional serum
134/20-31	Cat	/	11y	Varese	additional serum
134/20-32	Dog	/	8y	Milan	additional serum
134/20-33	Dog	/	12y	Brescia	additional serum
134/20-34	Dog	/	14y	Brescia	additional serum
134/20-35	Dog	/	10y	Varese	additional serum
134/20-36	Dog	/	7y	Milan	additional serum
134/20-37	Dog	/	1y	Monza and Brianza	additional serum
134/20-38	Dog	/	8y	Milan	additional serum
134/20-39	Cat	/	13y	Milan	additional serum
134/20-40	Dog	/	12y	Brescia	additional serum
134/20-41	Dog	/	10y	Varese	additional serum
134/20-42	Dog	/	11y	Brescia	additional serum
134/20-43	Dog	/	12y	Cuneo	additional serum
134/20-44	Cat	/	6y	Brescia	additional serum
134/20-45	Dog	/	1y	Bergamo	additional serum
143/20-1	Cat	/	9y	Milan	additional serum
143/20-2	Dog	/	11y	Milan	additional serum
143/20-3	Dog	/	/	Milan	additional serum
143/20-4	Dog	/	/	Milan	additional serum
143/20-5	Dog	/	/	Milan	additional serum
143/20-6	Cat	/	16y	Milan	additional serum
143/20-7	Dog	/	11y	Milan	additional serum
143/20-8	Dog	/	/	Milan	additional serum
143/20-9	Cat	/	14y	Milan	additional serum
143/20-11	Cat	/	18y	Milan	additional serum
143/20-12	Cat	/	9y	Milan	additional serum
143/20-13	Dog	/	/	Milan	additional serum
143/20-14	Dog	/	2y	Milan	additional serum
143/20-16	Cat	/	11y	Milan	additional serum
143/20-17	Dog	/	11y	Padova	additional serum
143/20-18	Dog	/	2y	Padova	additional serum
143/20-19	Cat	/	15y	Monza	additional serum
143/20-21	Dog	/	9y	Monza	additional serum
143/20-22	Dog	/	11y	Monza	additional serum
143/20-23	Dog	/	6y	Monza	additional serum
143/20-24	Cat	/	13y	Monza	additional serum
143/20-25	Cat	/	3y	Monza	additional serum
143/20-26	Dog	/	5y	Monza	additional serum
143/20-27	Dog	/	8mo	Pavia	additional serum
143/20-28	Dog	/	13y	Pavia	additional serum
143/20-29	Dog	/	1y	Lodi	additional serum
143/20-30	Cat	/	9y	Lodi	additional serum
143/20-31	Dog	/	3y	Treviso	additional serum
143/20-32	Dog	/	15y	Lodi	additional serum
143/20-33	Cat	/	16y	Milan	additional serum
143/20-34	Cat	/	4y	Milan	additional serum
143/20-35	Dog	/	11y	Milan	additional serum
143/20-36	Dog	/	13y	Milan	additional serum
143/20-37	Dog	/	1y4mo	Milan	additional serum
143/20-38	Dog	/	10y	Milan	additional serum
143/20-39	Dog	/	6mo	Milan	additional serum
143/20-40	Dog	/	/	Milan	additional serum
143/20-41	Dog	/	4mo	Monza	additional serum
143/20-42	Dog	/	11y	Lecco	additional serum
143/20-43	Dog	/	>1y	Monza	additional serum
143/20-44	Dog	/	2y	Monza	additional serum
143/20-45	Dog	/	13y	Monza	additional serum
143/20-46	Dog	/	1y	Bergamo	additional serum
143/20-47	Cat	/	18y	Monza	additional serum
143/20-48	Dog	/	4y	Monza	additional serum
143/20-49	Cat	/	13y	Monza	additional serum
143/20-50	Dog	/	/	Monza	additional serum
143/20-51	Dog	/	12y	Monza	additional serum
143/20-52	Dog	/	/	Monza	additional serum
143/20-53	Dog	/	11y	Monza	additional serum
143/20-54	Dog	/	2y	Monza	additional serum
143/20-55	Dog	/	1y9mo	Monza	additional serum
143/20-56	Cat	/	11y	Lodi	additional serum
143/20-57	Dog	/	14y	Lodi	additional serum
143/20-58	Dog	/	/	Pavia	additional serum
143/20-59	Dog	/	11y	Pavia	additional serum
143/20-60	Dog	/	10y	Pavia	additional serum
143/20-61	Cat	/	5mo	Pavia	additional serum
143/20-62	Dog	/	10y	Padova	additional serum
143/20-63	Cat	/	13y	Padova	additional serum
143/20-64	Dog	/	3y	Padova	additional serum
143/20-65	Dog	/	4y	Padova	additional serum
143/20-66	Dog	/	4y	Padova	additional serum
143/20-67	Dog	/	12y	Como	additional serum
143/20-68	Dog	/	4y	Como	additional serum
143/20-69	Dog	/	5y	Como	additional serum
143/20-70	Dog	/	8y	Como	additional serum
143/20-71	Cat	/	11y	Milan	additional serum
143/20-72	Dog	/	9y	Milan	additional serum
143/20-73	Dog	/	5y	Milan	additional serum
143/20-74	Dog	/	7y	Milan	additional serum
143/20-75	Cat	/	4y	Milan	additional serum
143/20-76	Dog	/	1y	Milan	additional serum
143/20-77	Cat	/	15y	Milan	additional serum
143/20-78	Dog	/	5y	Milan	additional serum
143/20-79	Dog	/	11y	Milan	additional serum
143/20-80	Dog	/	12y	Milan	additional serum
143/20-81	Cat	/	10y	Milan	additional serum
143/20-82	Cat	/	17y	Milan	additional serum
143/20-83	Dog	/	8y	Milan	additional serum
143/20-84	Dog	/	6y	Milan	additional serum
143/20-85	Dog	/	/	Milan	additional serum
143/20-86	Cat	/	20y	Monza	additional serum
143/20-87	Dog	/	5y	Monza	additional serum
143/20-88	Dog	/	4y	Monza	additional serum
143/20-89	Dog	/	10y	Monza	additional serum
143/20-90	Cat	/	9y	Monza	additional serum
143/20-91	Cat	/	14y	Monza	additional serum
143/20-92	Dog	/	13y	Padova	additional serum
143/20-93	Cat	/	17y	Padova	additional serum
143/20-94	Dog	/	2y	Padova	additional serum
143/20-95	Dog	/	13y	Padova	additional serum
143/20-96	Dog	/	13y	Padova	additional serum
143/20-97	Dog	/	13y5mo	Lodi	additional serum
143/20-98	Dog	/	1y3mo	Lodi	additional serum
143/20-99	Dog	/	10y4mo	Lodi	additional serum
143/20-100	Dog	/	12y7mo	Lodi	additional serum
143/20-101	Dog	/	6y	Bologna	additional serum
143/20-102	Dog	/	4y	Pavia	additional serum
143/20-103	Dog	/	3y	Pavia	additional serum
143/20-104	Dog	/	15y	Pavia	additional serum
143/20-105	Dog	/	10y	Pavia	additional serum
143/20-106	Dog	/	8y	Bergamo	additional serum
144/20-13	Dog	/	12y	Brescia	additional serum
144/20-14	Dog	/	12y	Varese	additional serum
144/20-15	Cat	/	9y	Milan	additional serum
144/20-16	Dog	/	13y	Varese	additional serum
144/20-17	Dog	/	5y	Monza and Brianza	additional serum
144/20-18	Cat	/	13y	Cremona	additional serum
144/20-19	Dog	/	2y	Mantova	additional serum
144/20-20	Dog	/	10y	Mantova	additional serum
144/20-21	Dog	/	14y	Brescia	additional serum
144/20-22	Dog	/	12y	Varese	additional serum
144/20-23	Cat	/	15y	Pisa	additional serum
147/20-20	Cat	/	12 y	Varese	additional serum
147/20-21	Dog	/	13y	Pavia	additional serum
147/20-22	Dog	/	10y	Pavia	additional serum
147/20-23	Dog	/	10y	Brescia	additional serum
147/20-24	Dog	/	12y	Brescia	additional serum
147/20-25	Dog	/	11y	Mantova	additional serum
147/20-26	Dog	/	3y	Brescia	additional serum
147/20-27	Cat	/	7y	Brescia	additional serum
147/20-28	Dog	/	8y	Brescia	additional serum
147/20-29	Cat	/	12y	Varese	additional serum
147/20-30	Dog	/	7y	Brescia	additional serum
147/20-31	Dog	/	12y	Brescia	additional serum
147/20-32	Dog	/	10y	Brescia	additional serum
147/20-33	Cat	/	14y	Brescia	additional serum
147/20-34	Dog	/	13y	Mantova	additional serum
153/20-1	Cat	/	/	Milan	additional serum
153/20-2	Cat	/	/	Milan	additional serum
153/20-3	Dog	/	/	Milan	additional serum
153/20-4	Dog	/	/	Milan	additional serum
153/20-5	Dog	/	/	Milan	additional serum
153/20-6	Cat	/	/	Milan	additional serum
153/20-7	Cat	/	/	Milan	additional serum
153/20-8	Cat	/	/	Milan	additional serum
153/20-9	Dog	/	/	Milan	additional serum
153/20-10	Dog	/	/	Milan	additional serum
153/20-11	Dog	/	/	Milan	additional serum
153/20-12	Dog	/	/	Milan	additional serum
153/20-13	Cat	/	/	Milan	additional serum
153/20-14	Cat	/	/	Milan	additional serum
153/20-15	Dog	/	/	Milan	additional serum
153/20-16	Cat	/	/	Milan	additional serum
153/20-17	Dog	/	/	Milan	additional serum
153/20-18	Dog	/	/	Milan	additional serum
153/20-19	Dog	/	/	Milan	additional serum
153/20-20	Dog	/	/	Pavia	additional serum
153/20-21	Dog	/	/	Bergamo	additional serum
153/20-22	Dog	/	/	Bergamo	additional serum
153/20-23	Dog	/	/	Bergamo	additional serum
153/20-24	Dog	/	/	Bergamo	additional serum
153/20-25	Dog	/	/	Monza	additional serum
153/20-27	Dog	/	/	Milan	additional serum
153/20-28	Dog	/	/	Milan	additional serum
153/20-29	Dog	/	/	Milan	additional serum
153/20-30	Cat	/	/	Milan	additional serum
153/20-31	Cat	/	/	Milan	additional serum
153/20-32	Dog	/	/	Milan	additional serum
153/20-33	Dog	/	/	Milan	additional serum
153/20-34	Cat	/	/	Milan	additional serum
153/20-35	Cat	/	/	Padova	additional serum
153/20-36	Dog	/	/	Padova	additional serum
153/20-37	Dog	/	/	Padova	additional serum
153/20-38	Cat	/	/	Padova	additional serum
153/20-39	Cat	/	/	Padova	additional serum
153/20-40	Dog	/	/	Padova	additional serum
153/20-41	Dog	/	/	Padova	additional serum
153/20-42	Dog	/	/	Padova	additional serum
153/20-43	Dog	/	/	Bergamo	additional serum
153/20-44	Cat	/	/	Monza	additional serum
153/20-45	Cat	/	/	Monza	additional serum
153/20-46	Dog	/	/	Monza	additional serum
153/20-47	Cat	/	/	Monza	additional serum
153/20-48	Dog	/	/	Monza	additional serum
153/20-49	Dog	/	/	Monza	additional serum
153/20-50	Dog	/	/	Monza	additional serum
153/20-51	Dog	/	/	Monza	additional serum
153/20-52	Cat	/	/	Monza	additional serum
153/20-53	Cat	/	/	Monza	additional serum
153/20-54	Cat	/	/	Monza	additional serum
153/20-55	Dog	/	/	Monza	additional serum
153/20-56	Dog	/	/	Bergamo	additional serum
153/20-57	Cat	/	/	Bergamo	additional serum
153/20-58	Cat	/	/	Bergamo	additional serum
153/20-59	Cat	/	/	Monza	additional serum
153/20-60	Dog	/	/	Monza	additional serum
153/20-61	Dog	/	/	Monza	additional serum
153/20-62	Cat	/	/	Monza	additional serum
153/20-63	Dog	/	/	Lodi	additional serum
153/20-64	Dog	/	/	Pavia	additional serum
153/20-65	Dog	/	/	Milan	additional serum
153/20-66	Dog	/	/	Milan	additional serum
153/20-67	Dog	/	/	Milan	additional serum
153/20-68	Cat	/	/	Milan	additional serum
153/20-69	Dog	/	/	Milan	additional serum
153/20-70	Cat	/	/	Milan	additional serum
153/20-71	Dog	/	/	Milan	additional serum
153/20-72	Cat	/	/	Bergamo	additional serum
153/20-73	Dog	/	/	Bergamo	additional serum
153/20-74	Dog	/	/	Monza	additional serum
153/20-75	Dog	/	/	Monza	additional serum
153/20-76	Cat	/	/	Monza	additional serum
153/20-77	Cat	/	/	Monza	additional serum
153/20-79	Cat	/	/	Monza	additional serum
153/20-80	Dog	/	/	Monza	additional serum
153/20-81	Dog	/	/	Monza	additional serum
153/20-82	Dog	/	/	Monza	additional serum
153/20-83	Dog	/	/	Lodi	additional serum
153/20-84	Cat	/	/	Lodi	additional serum
153/20-85	Dog	/	/	Pavia	additional serum
153/20-86	Dog	/	/	Pavia	additional serum
153/20-87	Cat	/	/	Milan	additional serum
153/20-88	Dog	/	/	Milan	additional serum
153/20-89	Cat	/	/	Milan	additional serum
153/20-90	Dog	/	/	Milan	additional serum
153/20-91	Dog	/	/	Milan	additional serum
153/20-92	Dog	/	/	Milan	additional serum
153/20-93	Cat	/	/	Milan	additional serum
153/20-94	Dog	/	/	Milan	additional serum
153/20-95	Cat	/	/	Milan	additional serum
153/20-96	Dog	/	/	Milan	additional serum
162/20-1	Dog	/	6y	Milan	additional serum
162/20-2	Dog	/	1y	Milan	additional serum
162/20-3	Dog	/	8y	Milan	additional serum
162/20-4	Dog	/	9y	Milan	additional serum
162/20-5	Cat	/	12y	Milan	additional serum
162/20-6	Dog	/	13y	Milan	additional serum
162/20-7	Dog	/	9y	Milan	additional serum
162/20-8	Cat	/	9y	Milan	additional serum
162/20-9	Dog	/	9y	Milan	additional serum
162/20-10	Cat	/	15y	Milan	additional serum
162/20-11	Cat	/	18y	Milan	additional serum
162/20-12	Dog	/	14y	Milan	additional serum
162/20-13	Cat	/	17y	Milan	additional serum
162/20-14	Dog	/	7y	Milan	additional serum
162/20-15	Dog	/	5y	Milan	additional serum
162/20-16	Cat	/	16y	Milan	additional serum
162/20-17	Cat	/	10y	Milan	additional serum
162/20-18	Cat	/	11y	Milan	additional serum
162/20-19	Cat	/	11y	Milan	additional serum
162/20-20	Dog	/	12y	Milan	additional serum
162/20-21	Dog	/	9y	Milan	additional serum
166/20-1	dog	/	/	Brescia	additional serum
166/20-2	dog	/	/	Pavia	additional serum
166/20-3	dog	/	/	Pavia	additional serum
166/20-4	dog	/	/	Lodi	additional serum
166/20-5	cat	/	/	Lodi	additional serum
166/20-6	dog	/	/	Bergamo	additional serum
166/20-7	dog	/	/	Bergamo	additional serum
166/20-8	dog	/	/	Bergamo	additional serum
166/20-9	dog	/	/	Milan	additional serum
166/20-10	cat	/	/	Milan	additional serum
166/20-11	dog	/	/	Milan	additional serum
166/20-12	cat	/	/	Milan	additional serum
166/20-13	cat	/	/	Milan	additional serum
166/20-14	dog	/	/	Milan	additional serum
166/20-15	dog	/	/	Milan	additional serum
166/20-16	dog	/	/	Milan	additional serum
166/20-17	dog	/	/	Milan	additional serum
166/20-18	dog	/	/	Milan	additional serum
166/20-19	cat	/	/	Milan	additional serum
166/20-20	dog	/	/	Milan	additional serum
166/20-21	cat	/	/	Milan	additional serum
166/20-22	dog	/	/	Milan	additional serum
166/20-23	dog	/	/	Monza and Brianza	additional serum
166/20-24	cat	/	/	Monza and Brianza	additional serum
166/20-25	dog	/	/	Monza and Brianza	additional serum
166/20-26	dog	/	/	Monza and Brianza	additional serum
166/20-27	cat	/	/	Monza and Brianza	additional serum
166/20-28	dog	/	/	Monza and Brianza	additional serum
166/20-29	dog	/	/	Monza and Brianza	additional serum
166/20-30	dog	/	/	Milan	additional serum
166/20-31	cat	/	/	Milan	additional serum
166/20-32	dog	/	/	Milan	additional serum
166/20-33	cat	/	/	Milan	additional serum
166/20-34	dog	/	/	Milan	additional serum
166/20-35	cat	/	/	Milan	additional serum
166/20-36	cat	/	/	Milan	additional serum
166/20-37	dog	/	/	Milan	additional serum
166/20-38	dog	/	/	Milan	additional serum
166/20-39	cat	/	/	Milan	additional serum
166/20-40	dog	/	/	Milan	additional serum
166/20-41	cat	/	/	Milan	additional serum
166/20-42	dog	/	/	Padua	additional serum
166/20-43	dog	/	/	Padua	additional serum
166/20-44	cat	/	/	Monza and Brianza	additional serum
166/20-45	dog	/	/	Monza and Brianza	additional serum
166/20-46	dog	/	/	Monza and Brianza	additional serum
166/20-47	dog	/	/	Monza and Brianza	additional serum
166/20-48	dog	/	/	Monza and Brianza	additional serum
166/20-49	dog	/	/	Milan	additional serum
166/20-50	dog	/	/	Milan	additional serum
166/20-51	dog	/	/	Milan	additional serum
166/20-52	dog	/	/	Milan	additional serum
166/20-53	cat	/	/	Milan	additional serum
166/20-54	cat	/	/	Milan	additional serum
166/20-55	cat	/	/	Milan	additional serum
166/20-56	dog	/	/	Milan	additional serum
166/20-57	dog	/	/	Milan	additional serum
166/20-58	dog	/	/	Milan	additional serum
166/20-59	dog	/	/	Milan	additional serum
166/20-60	cat	/	/	Milan	additional serum
166/20-61	cat	/	/	Milan	additional serum
166/20-62	dog	/	/	Milan	additional serum
166/20-63	dog	/	/	Milan	additional serum
166/20-64	dog	/	/	Milan	additional serum
166/20-65	cat	/	/	Milan	additional serum
166/20-66	dog	/	/	Milan	additional serum
166/20-67	dog	/	/	Milan	additional serum
166/20-68	cat	/	/	Milan	additional serum
166/20-69	cat	/	/	Milan	additional serum
166/20-70	dog	/	/	Pavia	additional serum
166/20-71	cat	/	/	Bergamo	additional serum
166/20-72	dog	/	/	Bergamo	additional serum
166/20-73	dog	/	/	Bergamo	additional serum
166/20-74	dog	/	/	Bergamo	additional serum
166/20-75	dog	/	/	Monza and Brianza	additional serum
166/20-76	dog	/	/	Monza and Brianza	additional serum
166/20-77	dog	/	/	Monza and Brianza	additional serum
166/20-78	dog	/	/	Monza and Brianza	additional serum
166/20-79	dog	/	/	Monza and Brianza	additional serum
166/20-80	dog	/	/	Monza and Brianza	additional serum
166/20-81	dog	/	/	Monza and Brianza	additional serum
166/20-82	cat	/	/	Monza and Brianza	additional serum
166/20-83	dog	/	/	Monza and Brianza	additional serum
166/20-84	dog	/	/	Monza and Brianza	additional serum
166/20-85	dog	/	/	Padua	additional serum
166/20-86	dog	/	/	Monza and Brianza	additional serum
166/20-87	cat	/	/	Monza and Brianza	additional serum
166/20-88	dog	/	/	Monza and Brianza	additional serum
166/20-89	dog	/	/	Monza and Brianza	additional serum
166/20-90	cat	/	/	Monza and Brianza	additional serum
166/20-108	cat	/	/	Bergamo	additional serum
175-20-5	cat	/	/	Padua	additional serum
175-20-8	cat	/	/	Padua	additional serum
175-20-39	cat	/	/	Bergamo	additional serum
175-20-57	cat	/	/	Pavia	additional serum
175-20-69	cat	/	/	Padua	additional serum
175-20-83	cat	/	/	Bergamo	additional serum
175-20-87	cat	/	/	Pavia	additional serum
175-20-103	cat	/	/	Bergamo	additional serum
175-20-104	cat	/	/	Pavia	additional serum
175-20-109	cat	/	/	Pavia	additional serum
175-20-110	cat	/	/	Pavia	additional serum
Prot. No.	PRNT80
128/20-17	<1:20
128/20-18	<1:20
129/20-1	<1:20
129/20-10	<1:20
129/20-11	<1:20
129/20-14	<1:20
129/20-15	<1:20
129/20-16	<1:20
129/20-17	<1:20
129/20-18	<1:20
129/20-2	1:160
129/20-20	<1:20
129/20-22	<1:20
129/20-24	<1:20
129/20-25	<1:20
129/20-27	<1:20
129/20-28	<1:20
129/20-29	<1:20
129/20-3	1:40
129/20-30	<1:20
129/20-34	<1:20
129/20-4	<1:20
129/20-5	<1:20
129/20-6	<1:20
129/20-9	<1:20
132/20-1	<1:20
132/20-10	<1:20
132/20-11	<1:20
132/20-12	<1:20
132/20-13	<1:20
132/20-14	<1:20
132/20-15	<1:20
132/20-16	<1:20
132/20-18	<1:20
132/20-19	<1:20
132/20-2	<1:20
132/20-20	<1:20
132/20-21	<1:20
132/20-22	<1:20
132/20-24	<1:20
132/20-26	<1:20
132/20-29	<1:20
132/20-3	1:40
132/20-32	<1:20
132/20-33	<1:20
132/20-34	<1:20
132/20-36	<1:20
132/20-37	<1:20
132/20-39	<1:20
132/20-40	<1:20
132/20-41	<1:20
132/20-42	<1:20
132/20-43	<1:20
132/20-44	<1:20
132/20-5	<1:20
132/20-9	<1:20
134/20-1	<1:20
134/20-10	<1:20
134/20-11	<1:20
134/20-12	<1:20
134/20-13	<1:20
134/20-14	<1:20
134/20-15	<1:20
134/20-16	<1:20
134/20-17	<1:20
134/20-18	<1:20
134/20-19	<1:20
134/20-2	<1:20
134/20-20	<1:20
134/20-21	<1:20
134/20-22	<1:20
134/20-23	<1:20
134/20-24	<1:20
134/20-25	<1:20
134/20-26	<1:20
134/20-27	<1:20
134/20-28	<1:20
134/20-29	<1:20
134/20-3	<1:20
134/20-30	<1:20
134/20-31	<1:20
134/20-32	<1:20
134/20-33	<1:20
134/20-34	<1:20
134/20-35	<1:20
134/20-36	<1:20
134/20-37	<1:20
134/20-38	<1:20
134/20-39	<1:20
134/20-4	<1:20
134/20-40	<1:20
134/20-41	<1:20
134/20-42	<1:20
134/20-43	<1:20
134/20-44	<1:20
134/20-45	1:20
134/20-5	<1:20
134/20-6	<1:20
134/20-7	<1:20
134/20-8	<1:20
134/20-9	<1:20
137/20-765	<1:20
137/20-768	<1:20
137/20-775	<1:20
137/20-777	<1:20
137/20-779	<1:20
137/20-780	<1:20
137/20-781	<1:20
137/20-783	<1:20
137/20-784	<1:20
137/20-785	<1:20
137/20-789	<1:20
137/20-810	<1:20
137/20-815	<1:20
137/20-816	<1:20
137/20-817	<1:20
137/20-818	<1:20
137/20-819	<1:20
137/20-820	<1:20
137/20-821	<1:20
137/20-822	<1:20
137/20-823	<1:20
137/20-824	<1:20
137/20-825	<1:20
137/20-826	<1:20
137/20-829	<1:20
137/20-839	<1:20
137/20-850	<1:20
137/20-851	<1:20
137/20-852	<1:20
137/20-853	<1:20
137/20-854	<1:20
137/20-855	<1:20
137/20-856	<1:20
143/20-1	<1:20
143/20-100	<1:20
143/20-101	<1:20
143/20-102	<1:20
143/20-103	<1:20
143/20-104	<1:20
143/20-105	<1:20
143/20-106	<1:20
143/20-11	1:1280
143/20-12	<1:20
143/20-13	<1:20
143/20-14	<1:20
143/20-16	<1:20
143/20-17	<1:20
143/20-18	<1:20
143/20-19	<1:20
143/20-2	<1:20
143/20-21	<1:20
143/20-22	<1:20
143/20-23	<1:20
143/20-24	<1:20
143/20-25	<1:20
143/20-26	<1:20
143/20-27	<1:20
143/20-28	<1:20
143/20-29	<1:20
143/20-3	<1:20
143/20-30	<1:20
143/20-31	<1:20
143/20-32	<1:20
143/20-33	<1:20
143/20-34	<1:20
143/20-35	<1:20
143/20-36	<1:20
143/20-37	<1:20
143/20-38	<1:20
143/20-39	<1:20
143/20-4	<1:20
143/20-40	<1:20
143/20-41	<1:20
143/20-42	<1:20
143/20-43	<1:20
143/20-44	1:20
143/20-45	<1:20
143/20-46	<1:20
143/20-47	<1:20
143/20-48	<1:20
143/20-49	<1:20
143/20-5	<1:20
143/20-50	<1:20
143/20-51	<1:20
143/20-52	<1:20
143/20-53	<1:20
143/20-54	<1:20
143/20-55	<1:20
143/20-56	<1:20
143/20-57	<1:20
143/20-58	<1:20
143/20-59	<1:20
143/20-6	<1:20
143/20-60	<1:20
143/20-61	<1:20
143/20-62	<1:20
143/20-63	<1:20
143/20-64	<1:20
143/20-65	<1:20
143/20-66	<1:20
143/20-67	<1:20
143/20-68	<1:20
143/20-69	<1:20
143/20-7	<1:20
143/20-70	<1:20
143/20-71	<1:20
143/20-72	<1:20
143/20-73	<1:20
143/20-74	<1:20
143/20-75	<1:20
143/20-76	<1:20
143/20-77	<1:20
143/20-78	<1:20
143/20-79	<1:20
143/20-8	<1:20
143/20-80	<1:20
143/20-81	<1:20
143/20-82	<1:20
143/20-83	<1:20
143/20-84	<1:20
143/20-85	<1:20
143/20-86	<1:20
143/20-87	<1:20
143/20-88	<1:20
143/20-89	<1:20
143/20-9	<1:20
143/20-90	<1:20
143/20-91	<1:20
143/20-92	<1:20
143/20-93	<1:20
143/20-94	<1:20
143/20-95	<1:20
143/20-96	<1:20
143/20-97	<1:20
143/20-98	<1:20
143/20-99	<1:20
144/20-1	<1:20
144/20-12	<1:20
144/20-13	<1:20
144/20-14	<1:20
144/20-15	<1:20
144/20-16	<1:20
144/20-17	<1:20
144/20-18	<1:20
144/20-19	<1:20
144/20-20	<1:20
144/20-21	<1:20
144/20-22	<1:20
144/20-23	<1:20
144/20-27	1:40
144/20-28	<1:20
144/20-30	<1:20
144/20-31	<1:20
144/20-32	<1:20
144/20-35	1:20
144/20-36	<1:20
144/20-37	<1:20
144/20-39	<1:20
144/20-41	<1:20
144/20-42	<1:20
144/20-43	<1:20
144/20-44	<1:20
144/20-47	<1:20
144/20-48	<1:20
144/20-49	<1:20
144/20-52	<1:20
144/20-6	<1:20
144/20-7	<1:20
147/20-1	<1:20
147/20-10	<1:20
147/20-11	<1:20
147/20-12	<1:20
147/20-13	<1:20
147/20-14	<1:20
147/20-15	<1:20
147/20-16	<1:20
147/20-18	<1:20
147/20-19	<1:20
147/20-2	<1:20
147/20-20	<1:20
147/20-21	<1:20
147/20-22	<1:20
147/20-23	<1:20
147/20-24	<1:20
147/20-25	<1:20
147/20-26	<1:20
147/20-27	<1:20
147/20-28	<1:20
147/20-29	<1:20
147/20-3	<1:20
147/20-30	<1:20
147/20-31	<1:20
147/20-32	<1:20
147/20-33	<1:20
147/20-34	<1:20
147/20-4	<1:20
147/20-5	<1:20
147/20-6	<1:20
147/20-7	<1:20
147/20-8	<1:20
153/20-1	<1:20
153/20-10	<1:20
153/20-11	<1:20
153/20-12	<1:20
153/20-13	<1:20
153/20-14	<1:20
153/20-15	<1:20
153/20-16	<1:20
153/20-17	<1:20
153/20-18	<1:20
153/20-19	<1:20
153/20-2	<1:20
153/20-20	<1:20
153/20-21	<1:20
153/20-22	<1:20
153/20-23	<1:20
153/20-24	<1:20
153/20-25	<1:20
153/20-27	<1:20
153/20-28	<1:20
153/20-29	<1:20
153/20-3	<1:20
153/20-30	<1:20
153/20-31	<1:20
153/20-32	<1:20
153/20-33	<1:20
153/20-34	<1:20
153/20-35	<1:20
153/20-36	<1:20
153/20-37	<1:20
153/20-38	<1:20
153/20-39	<1:20
153/20-4	<1:20
153/20-40	<1:20
153/20-41	<1:20
153/20-42	<1:20
153/20-43	1:80
153/20-44	<1:20
153/20-45	<1:20
153/20-46	<1:20
153/20-47	<1:20
153/20-48	<1:20
153/20-49	<1:20
153/20-5	<1:20
153/20-50	<1:20
153/20-51	<1:20
153/20-52	<1:20
153/20-53	<1:20
153/20-54	<1:20
153/20-55	<1:20
153/20-56	<1:20
153/20-57	<1:20
153/20-58	<1:20
153/20-59	<1:20
153/20-6	<1:20
153/20-60	<1:20
153/20-61	<1:20
153/20-62	<1:20
153/20-63	<1:20
153/20-64	<1:20
153/20-65	<1:20
153/20-66	<1:20
153/20-67	<1:20
153/20-68	1:160
153/20-69	<1:20
153/20-7	<1:20
153/20-70	<1:20
153/20-71	<1:20
153/20-72	<1:20
153/20-73	<1:20
153/20-74	<1:20
153/20-75	<1:20
153/20-76	<1:20
153/20-77	<1:20
153/20-79	<1:20
153/20-8	<1:20
153/20-80	<1:20
153/20-81	<1:20
153/20-82	<1:20
153/20-83	<1:20
153/20-84	<1:20
153/20-85	<1:20
153/20-86	<1:20
153/20-87	<1:20
153/20-88	<1:20
153/20-89	<1:20
153/20-9	1:20
153/20-90	<1:20
153/20-91	<1:20
153/20-92	<1:20
153/20-93	<1:20
153/20-94	<1:20
153/20-95	<1:20
153/20-96	<1:20
155/20-1	<1:20
155/20-10	<1:20
155/20-11	<1:20
155/20-12	<1:20
155/20-17	<1:20
155/20-19	<1:20
155/20-2	<1:20
155/20-20	<1:20
155/20-21	<1:20
155/20-24	<1:20
155/20-3	<1:20
155/20-33	<1:20
155/20-36	<1:20
155/20-39	<1:20
155/20-4	<1:20
155/20-41	<1:20
155/20-43	<1:20
155/20-44	<1:20
155/20-45	<1:20
155/20-47	<1:20
155/20-48	1:160
155/20-49	<1:20
155/20-5	<1:20
155/20-50	<1:20
155/20-55	<1:20
155/20-57	<1:20
155/20-58	<1:20
155/20-59	<1:20
155/20-6	<1:20
155/20-60	<1:20
155/20-7	<1:20
155/20-8	<1:20
155/20-9	<1:20
161/20-1	<1:20
161/20-10	<1:20
161/20-11	<1:20
161/20-12	<1:20
161/20-13	<1:20
161/20-14	<1:20
161/20-15	<1:20
161/20-16	<1:20
161/20-17	<1:20
161/20-2	<1:20
161/20-3	<1:20
161/20-4	<1:20
161/20-5	<1:20
161/20-6	<1:20
161/20-7	<1:20
161/20-8	<1:20
161/20-9	<1:20
162/20-1	<1:20
162/20-10	<1:20
162/20-11	1:40
162/20-12	<1:20
162/20-13	1:80
162/20-14	<1:20
162/20-15	<1:20
162/20-16	<1:20
162/20-17	<1:20
162/20-18	<1:20
162/20-19	<1:20
162/20-2	<1:20
162/20-20	<1:20
162/20-21	<1:20
162/20-3	<1:20
162/20-4	<1:20
162/20-5	<1:20
162/20-6	<1:20
162/20-7	<1:20
162/20-8	<1:20
162/20-9	<1:20
166/20-1	<1:20
166/20-10	<1:20
166/20-108	<1:20
166/20-11	<1:20
166/20-12	<1:20
166/20-13	<1:20
166/20-14	<1:20
166/20-15	<1:20
166/20-16	<1:20
166/20-17	<1:20
166/20-18	<1:20
166/20-19	<1:20
166/20-2	<1:20
166/20-20	<1:20
166/20-21	<1:20
166/20-22	<1:20
166/20-23	<1:20
166/20-24	<1:20
166/20-25	<1:20
166/20-26	<1:20
166/20-27	<1:20
166/20-28	<1:20
166/20-29	<1:20
166/20-3	<1:20
166/20-30	<1:20
166/20-31	<1:20
166/20-32	<1:20
166/20-33	<1:20
166/20-34	<1:20
166/20-35	<1:20
166/20-36	<1:20
166/20-37	<1:20
166/20-38	<1:20
166/20-39	<1:20
166/20-4	<1:20
166/20-40	<1:20
166/20-41	1:20
166/20-42	<1:20
166/20-43	<1:20
166/20-44	<1:20
166/20-45	<1:20
166/20-46	<1:20
166/20-47	<1:20
166/20-48	<1:20
166/20-49	<1:20
166/20-5	<1:20
166/20-50	<1:20
166/20-51	<1:20
166/20-52	1:80
166/20-53	<1:20
166/20-54	<1:20
166/20-55	<1:20
166/20-56	<1:20
166/20-57	<1:20
166/20-58	<1:20
166/20-59	1:20
166/20-6	<1:20
166/20-60	<1:20
166/20-61	<1:20
166/20-62	<1:20
166/20-63	<1:20
166/20-64	<1:20
166/20-65	<1:20
166/20-66	<1:20
166/20-67	<1:20
166/20-68	<1:20
166/20-69	<1:20
166/20-7	<1:20
166/20-70	<1:20
166/20-71	1:160
166/20-72	<1:20
166/20-73	<1:20
166/20-74	<1:20
166/20-75	<1:20
166/20-76	<1:20
166/20-77	<1:20
166/20-78	<1:20
166/20-79	<1:20
166/20-8	<1:20
166/20-80	<1:20
166/20-81	<1:20
166/20-82	<1:20
166/20-83	<1:20
166/20-84	<1:20
166/20-85	<1:20
166/20-86	<1:20
166/20-87	<1:20
166/20-88	<1:20
166/20-89	<1:20
166/20-9	<1:20
166/20-90	<1:20
170/20-1	<1:20
170/20-10	<1:20
170/20-11	<1:20
170/20-12	<1:20
170/20-13	<1:20
170/20-14	<1:20
170/20-15	<1:20
170/20-16	<1:20
170/20-17	<1:20
170/20-18	<1:20
170/20-19	<1:20
170/20-2	<1:20
170/20-20	<1:20
170/20-21	<1:20
170/20-22	<1:20
170/20-23	1:20
170/20-24	<1:20
170/20-25	<1:20
170/20-28	<1:20
170/20-3	<1:20
170/20-4	<1:20
170/20-5	<1:20
170/20-6	<1:20
170/20-7	<1:20
170/20-8	<1:20
170/20-9	<1:20
175-20-103	<1:20
175-20-104	<1:20
175-20-109	<1:20
175-20-110	<1:20
175-20-39	1:20
175-20-5	<1:20
175-20-57	1:20
175-20-69	<1:20
175-20-8	1:20
175-20-83	<1:20
175-20-87	<1:20
178/20-1	<1:20
178/20-10	<1:20
178/20-11	<1:20
178/20-12	<1:20
178/20-13	<1:20
178/20-14	<1:20
178/20-15	<1:20
178/20-16	<1:20
178/20-17	<1:20
178/20-18	<1:20
178/20-19	<1:20
178/20-2	<1:20
178/20-20	<1:20
178/20-21	<1:20
178/20-22	<1:20
178/20-23	<1:20
178/20-24	<1:20
178/20-25	<1:20
178/20-26	<1:20
178/20-27	<1:20
178/20-28	<1:20
178/20-29	<1:20
178/20-3	<1:20
178/20-30	1:80
178/20-32	<1:20
178/20-4	<1:20
178/20-47	<1:20
178/20-5	<1:20
178/20-53	<1:20
178/20-6	<1:20
178/20-7	<1:20
178/20-8	1:20
178/20-9	<1:20
179/20-1000	<1:20
179/20-1024	<1:20
179/20-1047	<1:20
179/20-1052	<1:20
179/20-872	<1:20
179/20-887	1:640
179/20-917	<1:20
179/20-918	1:40
179/20-919	<1:20
179/20-920	<1:20
179/20-921	<1:20
179/20-922	<1:20
179/20-923	<1:20
179/20-988	<1:20
179/20-993	<1:20
