# Supplementary material for: Evidence of exposure to SARS-CoV-2 in cats and dogs from households in Italy
Source: Nat Commun. 2020 Dec 4;11:6231. doi: 10.1038/s41467-020-20097-0 (PMC7718263; doi:10.1038/s41467-020-20097-0)
Supplement: Supplementary file 4 — Source Data [file 41467_2020_20097_MOESM4_ESM.zip › Source Data S2.xlsx]

## Sheet: Case and Population Data
COVID-19 case data:
Downloaded on Jul 1 2020, consists of total cases of COVID-19 by region or province as of May 31, 2020. Data sourced from the Italian Department of Civil Protection.
Regional
https://github.com/pcm-dpc/COVID-19/blob/master/dati-regioni/dpc-covid19-ita-regioni-20200531.csv
Provincial
https://github.com/pcm-dpc/COVID-19/blob/master/dati-province/dpc-covid19-ita-province-20200531.csv
Population data:
Dowloaded on Jul 1 2020, consists of population by region and province as of Jan 1, 2019. Data sourced from the Italian Institute of Statistics
http://dati.istat.it/viewhtml.aspx?il=blank&vh=0000&vf=0&vcq=1100&graph=0&view-metadata=1&lang=en&QueryId=18460&metadata=DCIS_POPRES1#
Provincial Data (all Provinces of Lombardy and Padua (Veneto) and Genoa (Liguria)
	stato	codice_regione	denominazione_regione	codice_provincia	denominazione_provincia	sigla_provincia	lat	long	totale_casi
07:00:00	ITA	3	Lombardia	12	Varese	VA	45.817	8.82287	3619
2020-05-31T17:00:00	ITA	3	Lombardia	13	Como	CO	45.81	9.08516	3853
2020-05-31T17:00:00	ITA	3	Lombardia	14	Sondrio	SO	46.171	9.87147	1463
2020-05-31T17:00:00	ITA	3	Lombardia	15	Milano	MI	45.4668	9.19035	23076
2020-05-31T17:00:00	ITA	3	Lombardia	16	Bergamo	BG	45.6944	9.66842	13366
2020-05-31T17:00:00	ITA	3	Lombardia	17	Brescia	BS	45.5399	10.2191	14768
2020-05-31T17:00:00	ITA	3	Lombardia	18	Pavia	PV	45.1851	9.16016	5338
2020-05-31T17:00:00	ITA	3	Lombardia	19	Cremona	CR	45.1334	10.0242	6459
2020-05-31T17:00:00	ITA	3	Lombardia	20	Mantova	MN	45.1573	10.7928	3357
2020-05-31T17:00:00	ITA	3	Lombardia	97	Lecco	LC	45.8558	9.39339	2743
2020-05-31T17:00:00	ITA	3	Lombardia	98	Lodi	LO	45.3144	9.50372	3474
2020-05-31T17:00:00	ITA	3	Lombardia	108	Monza e della Brianza	MB	45.5844	9.27358	5518
2020-05-31T17:00:00	ITA	3	Lombardia	988	In fase di definizione/aggiornamento				1934
2020-05-31T17:00:00	ITA	7	Liguria	10	Genova	GE	44.4115	8.9327	5664
2020-05-31T17:00:00	ITA	5	Veneto	28	Padova	PD	45.4069	11.8761	3932
Regional Data
data	stato	codice_regione	denominazione_regione	lat	long	ricoverati_con_sintomi	terapia_intensiva	totale_ospedalizzati	isolamento_domiciliare	totale_positivi	variazione_totale_positivi	nuovi_positivi	dimessi_guariti	deceduti	casi_da_sospetto_diagnostico	casi_da_screening	totale_casi	tamponi	casi_testati
2020-05-31T17:00:00	ITA	13	Abruzzo	42.3512	13.3984	104	4	108	667	775	5	7	2064	405			3244	75652	50050
2020-05-31T17:00:00	ITA	17	Basilicata	40.6395	15.8051	4	0	4	25	29	-2	0	343	27			399	29880	29130
2020-05-31T17:00:00	ITA	18	Calabria	38.906	16.5944	22	1	23	121	144	-7	0	917	97			1158	70274	68015
2020-05-31T17:00:00	ITA	15	Campania	40.8396	14.2508	227	5	232	748	980	-1	5	3410	412			4802	201543	98096
2020-05-31T17:00:00	ITA	8	Emilia-Romagna	44.4944	11.3417	393	57	450	2713	3163	-116	31	20513	4114			27790	325482	197423
2020-05-31T17:00:00	ITA	6	Friuli Venezia Giulia	45.6494	13.7681	41	1	42	236	278	-27	2	2662	333			3273	134378	80223
2020-05-31T17:00:00	ITA	12	Lazio	41.8928	12.4837	730	57	787	2196	2983	-72	13	4010	735			7728	255474	206235
2020-05-31T17:00:00	ITA	7	Liguria	44.4115	8.9327	195	8	203	466	669	-112	12	7529	1465			9663	106363	59374
2020-05-31T17:00:00	ITA	3	Lombardia	45.4668	9.19035	3131	170	3301	17695	20996	-813	210	51860	16112			88968	753874	445930
2020-05-31T17:00:00	ITA	11	Marche	43.6168	13.5189	62	9	71	1267	1338	-9	3	4405	987			6730	103634	65617
2020-05-31T17:00:00	ITA	14	Molise	41.5577	14.6592	2	2	4	141	145	-11	0	269	22			436	14631	13985
2020-05-31T17:00:00	ITA	21	P.A. Bolzano	46.4993	11.3566	13	4	17	110	127	-10	1	2179	291			2597	66247	30790
2020-05-31T17:00:00	ITA	22	P.A. Trento	46.0689	11.1212	13	3	16	288	304	-62	1	3664	462			4430	88558	48665
2020-05-31T17:00:00	ITA	1	Piemonte	45.0733	7.68069	973	58	1031	4130	5161	-129	54	21609	3867			30637	319133	207714
2020-05-31T17:00:00	ITA	16	Puglia	41.1256	16.8674	143	11	154	1023	1177	-45	4	2813	504			4494	118652	79314
2020-05-31T17:00:00	ITA	20	Sardegna	39.2153	9.11062	33	2	35	150	185	-1	0	1041	130			1356	57296	49016
2020-05-31T17:00:00	ITA	19	Sicilia	38.1157	13.3624	65	7	72	914	986	-13	1	2183	274			3443	150054	128717
2020-05-31T17:00:00	ITA	9	Toscana	43.7692	11.2559	97	28	125	986	1111	-55	4	7952	1041			10104	252090	179296
2020-05-31T17:00:00	ITA	10	Umbria	43.1068	12.3882	15	2	17	14	31	0	0	1324	76			1431	70553	50271
2020-05-31T17:00:00	ITA	2	Valle d'Aosta	45.7375	7.32015	12	0	12	3	15	-2	1	1026	143			1184	15203	11926
2020-05-31T17:00:00	ITA	5	Veneto	45.4349	12.3385	112	6	118	1382	1500	-112	6	15734	1918			19152	669768	333834
Dataset:Resident population on 1st January
Demographic data type		population on 1st January
Age		total
Marital status		total
Select time		2019
Gender		total
Territory
Italy		60359546
Nord-ovest		16093286
Piemonte		4356406
Torino		2259523
Vercelli		170911
Novara		369018
Cuneo		587098
Asti		214638
Alessandria		421284
Biella		175585
Verbano-Cusio-Ossola		158349
Valle d'Aosta / Vallée d'Aoste		125666
Valle d'Aosta / Vallée d'Aoste		125666
Liguria		1550640
Imperia		213840
Savona		276064
Genova		841180
La Spezia		219556
Lombardia		10060574
Varese		890768
Como		599204
Sondrio		181095
Milano		3250315
Bergamo		1114590
Brescia		1265954
Pavia		545888
Cremona		358955
Mantova		412292
Lecco		337380
Lodi		230198
Monza e della Brianza		873935
Nord-est		11652827
Trentino Alto Adige / Südtirol		1072276
Provincia Autonoma Bolzano / Bozen		531178
Bolzano / Bozen		531178
Provincia Autonoma Trento		541098
Trento		541098
Veneto		4905854
Verona		926497
Vicenza		862418
Belluno		202950
Treviso		887806
Venezia		853338
Padova		937908
Rovigo		234937
Friuli-Venezia Giulia		1215220
Udine		528791
Gorizia		139403
Trieste		234493
Pordenone		312533
Emilia-Romagna		4459477
Piacenza		287152
Parma		451631
Reggio nell'Emilia		531891
Modena		705393
Bologna		1014619
Ferrara		345691
Ravenna		389456
Forlì-Cesena		394627
Rimini		339017
Centro (I)		12016009
Toscana		3729641
Massa-Carrara		194878
Lucca		387876
Pistoia		292473
Firenze		1011349
Livorno		334832
Pisa		419037
Arezzo		342654
Siena		267197
Grosseto		221629
Prato		257716
Umbria		882015
Perugia		656382
Terni		225633
Marche		1525271
Pesaro e Urbino		358886
Ancona		471228
Macerata		314178
Ascoli Piceno		207179
Fermo		173800
Lazio		5879082
Viterbo		317030
Rieti		155503
Roma		4342212
Latina		575254
Frosinone		489083
Sud		13957942
Abruzzo		1311580
L'Aquila		299031
Teramo		308052
Pescara		318909
Chieti		385588
Molise		305617
Campobasso		221238
Isernia		84379
Campania		5801692
Caserta		922965
Benevento		277018
Napoli		3084890
Avellino		418306
Salerno		1098513
Puglia		4029053
Foggia		622183
Bari		1251994
Taranto		576756
Brindisi		392975
Lecce		795134
Barletta-Andria-Trani		390011
Basilicata		562869
Potenza		364960
Matera		197909
Calabria		1947131
Cosenza		705753
Catanzaro		358316
Reggio di Calabria		548009
Crotone		174980
Vibo Valentia		160073
Isole		6639482
Sicilia		4999891
Trapani		430492
Palermo		1252588
Messina		626876
Agrigento		434870
Caltanissetta		262458
Enna		164788
Catania		1107702
Ragusa		320893
Siracusa		399224
Sardegna		1639591
Sassari		491571
Nuoro		208550
Cagliari		431038
Oristano		157707
Sud Sardegna		350725
Data extracted on 01 Jul 2020 19:51 UTC (GMT) fromI.Stat
Legend:
p:	provisional data
